# Supplementary material for: Synthesis and structure of 5,5′-(tris­ulfane-1,3-di­yl)bis­(1,3,4-thia­diazol-2-amine)
Source: Acta Crystallogr E Crystallogr Commun. 2026 Jun 5;82(Pt 7):799–802. doi: 10.1107/S2056989026005517 (PMC13330805; doi:10.1107/S2056989026005517)
Supplement: Supplementary file 1 [file e-82-00799-sup1.cif]

##############################################################################
#                                                                            #
# This CIF contains the data in a paper accepted for publication in          #
# Acta Crystallographica Section E. It conforms to the requirements of       #
# Notes for Authors for Acta Crystallographica Section E, and has been       #
# peer reviewed under the auspices of the IUCr Commission on Journals.       #
#                                                                            #
# Full details of the Crystallographic Information File format               #
# are given in the paper "The Crystallographic Information File (CIF):       #
# a New Standard Archive File for Crystallography" by S. R. Hall, F. H.      #
# Allen and I. D. Brown [Acta Cryst. (1991), A47, 655-685].                  #
#                                                                            #
# The current version of the core CIF dictionary is obtainable from          #
# ftp://ftp.iucr.org/pub/cif_core.dic.                                       #
#                                                                            #
# Software is freely available for graphical display of the structure(s)     #
# in this CIF. For information consult the CIF software page                 #
# http://www.iucr.org/resources/cif/software.                                #
#                                                                            #
# This file may be used for bona fide research purposes within the           #
# scientific community so long as proper attribution is given to the journal # 
# article from which it was obtained.                                        #
#                                                                            #
##############################################################################
data_I
_audit_creation_method
;
Olex2 1.5-alpha
(compiled 2026.03.20 svn.r2bc28608 for OlexSys, GUI svn.r7530)
;
_chemical_name_systematic
;
5,5'-(Trisulfane-1,3-diyl)bis(1,3,4-thiadiazol-2-amine)
;
_chemical_name_common     ?
_chemical_formula_moiety     'C4 H4 N6 S5'
_chemical_formula_sum     'C4 H4 N6 S5'
_chemical_formula_iupac     'C4 H4 N6 S5'
_chemical_formula_weight     296.43
_chemical_melting_point     ?
_space_group_crystal_system     monoclinic
_space_group_name_H-M_alt     'P 1 21/c 1'
_space_group_name_Hall     '-P 2ybc'
loop_
    _space_group_symop_operation_xyz
    'x, y, z'
    '-x, y+1/2, -z+1/2'
    '-x, -y, -z'
    'x, -y-1/2, z-1/2'
_cell_length_a     11.0300(4)
_cell_length_b     5.9139(2)
_cell_length_c     16.2881(7)
_cell_angle_alpha     90
_cell_angle_beta     92.406(4)
_cell_angle_gamma     90
_cell_volume     1061.54(7)
_cell_formula_units_Z     4
_cell_measurement_reflns_used     3057
_cell_measurement_theta_min     3.9880
_cell_measurement_theta_max     70.9890
_cell_measurement_temperature     293(2)
_exptl_crystal_description     block
_exptl_crystal_colour     colourless
_exptl_crystal_size_max     0.16
_exptl_crystal_size_mid     0.12
_exptl_crystal_size_min     0.08
_exptl_crystal_density_diffrn     1.855
_exptl_crystal_density_meas     ?
_exptl_crystal_density_method     ?
_exptl_crystal_F_000     600
_exptl_absorpt_coefficient_mu     9.891
_exptl_absorpt_correction_type     multi-scan
_exptl_absorpt_process_details
;
(CrysAlisPro; Rigaku OD, 2020)
;
_exptl_absorpt_correction_T_min     0.37954
_exptl_absorpt_correction_T_max     1.00000
_diffrn_ambient_temperature     293(2)
_diffrn_source     'micro-focus sealed X-ray tube'
_diffrn_radiation_type     'Cu K\a'
_diffrn_radiation_wavelength     1.54184
_diffrn_radiation_monochromator     mirror
_diffrn_measurement_device_type
                         'XtaLAB Synergy, Single source at home/near, HyPix3000'
_diffrn_measurement_device     'four-circle diffractometer'
_diffrn_measurement_method     '\w scans'
_diffrn_detector     'Hybrid Pixel Array Detector'
_diffrn_detector_area_resol_mean     10.0000
_diffrn_reflns_number     8905
_diffrn_reflns_av_R_equivalents     0.0777
_diffrn_reflns_av_unetI/netI     0.0603
_diffrn_reflns_theta_min     4.011
_diffrn_reflns_theta_max     71.497
_diffrn_reflns_theta_full     67.684
_diffrn_measured_fraction_theta_max     0.990
_diffrn_measured_fraction_theta_full     0.998
_diffrn_reflns_limit_h_min     -13
_diffrn_reflns_limit_h_max     13
_diffrn_reflns_limit_k_min     -7
_diffrn_reflns_limit_k_max     7
_diffrn_reflns_limit_l_min     -19
_diffrn_reflns_limit_l_max     19
_diffrn_radiation_probe     x-ray
_refine_special_details     ?
_reflns_number_total     2054
_reflns_number_gt     1675
_reflns_threshold_expression     'I > 2\s(I)'
_refine_ls_structure_factor_coef     Fsqd
_refine_ls_matrix_type     full
_refine_ls_R_factor_all     0.0770
_refine_ls_R_factor_gt     0.0691
_refine_ls_wR_factor_gt     0.1901
_refine_ls_wR_factor_ref     0.2020
_refine_ls_goodness_of_fit_ref     0.998
_refine_ls_restrained_S_all     0.998
_refine_ls_number_reflns     2054
_refine_ls_number_parameters     136
_refine_ls_number_restraints     0
_refine_ls_hydrogen_treatment     constr
_refine_ls_weighting_scheme     calc
_refine_ls_weighting_details
                      'w=1/[\s^2^(Fo^2^)+(0.1567P)^2^] where P=(Fo^2^+2Fc^2^)/3'
_atom_sites_solution_hydrogens     geom
_atom_sites_solution_primary     dual
_atom_sites_solution_secondary     ?
_refine_ls_shift/su_max     0.000
_refine_ls_shift/su_mean     0.000
_refine_diff_density_max     0.773
_refine_diff_density_min     -0.657
_refine_ls_extinction_method     none
_refine_ls_extinction_coef     .
loop_
    _atom_type_symbol
    _atom_type_description
    _atom_type_scat_dispersion_real
    _atom_type_scat_dispersion_imag
    _atom_type_scat_source
    'C' 'C' 0.0181 0.0091
                         'International Tables Vol C Tables 4.2.6.8 and 6.1.1.4'
    'H' 'H' 0.0000 0.0000
                         'International Tables Vol C Tables 4.2.6.8 and 6.1.1.4'
    'N' 'N' 0.0311 0.0180
                         'International Tables Vol C Tables 4.2.6.8 and 6.1.1.4'
    'S' 'S' 0.3331 0.5567
                         'International Tables Vol C Tables 4.2.6.8 and 6.1.1.4'
_computing_data_collection
;
CrysAlisPro 1.171.40.84a (Rigaku OD, 2020)
;
_computing_cell_refinement
;
CrysAlisPro 1.171.40.84a (Rigaku OD, 2020)
;
_computing_data_reduction
;
CrysAlisPro 1.171.40.84a (Rigaku OD, 2020)
;
_computing_structure_solution
;
<i>SHELXT</i>  (Sheldrick, 2015a)
;
_computing_structure_refinement
;
<i>SHELXL2016/6</i> (Sheldrick, 2015b)
;
_computing_molecular_graphics
;
Olex2 1.5-alpha (Dolomanov <i>et al.</i>,  2009)
;
_computing_publication_material
;
Olex2 1.5-alpha (Dolomanov <i>et al.</i>,  2009)
;
loop_
    _atom_site_type_symbol
    _atom_site_label
    _atom_site_fract_x
    _atom_site_fract_y
    _atom_site_fract_z
    _atom_site_U_iso_or_equiv
    _atom_site_adp_type
    _atom_site_calc_flag
    _atom_site_occupancy
    _atom_site_disorder_assembly
    _atom_site_disorder_group
    S S3 0.47315(9) 0.7178(2) 0.31102(7) 0.0452(4) Uani d 1 . .
    S S5 0.21531(10) 0.30438(19) 0.26530(7) 0.0457(4) Uani d 1 . .
    S S1 0.33652(10) 0.49558(19) 0.47085(7) 0.0451(4) Uani d 1 . .
    S S4 0.33425(11) 0.75476(18) 0.22253(7) 0.0464(4) Uani d 1 . .
    S S2 0.44180(10) 0.93820(19) 0.40475(7) 0.0488(4) Uani d 1 . .
    N N2 0.2520(3) 0.8882(7) 0.5007(2) 0.0466(9) Uani d 1 . .
    N N4 0.0612(3) 0.5350(6) 0.3441(2) 0.0438(8) Uani d 1 . .
    N N5 0.1361(3) 0.6891(6) 0.3097(2) 0.0444(8) Uani d 1 . .
    N N1 0.1785(4) 0.7401(7) 0.5423(3) 0.0473(9) Uani d 1 . .
    N N6 0.0369(4) 0.1443(6) 0.3578(3) 0.0489(9) Uani d 1 . .
    H H6B -0.023827 0.161979 0.388611 0.059 Uiso calc 1 . .
    H H6A 0.061155 0.010410 0.345985 0.059 Uiso calc 1 . .
    N N3 0.1525(4) 0.3479(7) 0.5594(3) 0.0549(11) Uani d 1 . .
    H H3A 0.090114 0.365799 0.588721 0.066 Uiso calc 1 . .
    H H3B 0.178061 0.214081 0.548935 0.066 Uiso calc 1 . .
    C C4 0.0930(4) 0.3226(7) 0.3287(3) 0.0409(9) Uani d 1 . .
    C C1 0.2097(4) 0.5284(8) 0.5301(3) 0.0431(10) Uani d 1 . .
    C C2 0.3355(4) 0.7875(8) 0.4616(3) 0.0417(9) Uani d 1 . .
    C C3 0.2197(4) 0.5970(8) 0.2674(3) 0.0417(9) Uani d 1 . .
loop_
    _atom_site_aniso_label
    _atom_site_aniso_U_11
    _atom_site_aniso_U_22
    _atom_site_aniso_U_33
    _atom_site_aniso_U_12
    _atom_site_aniso_U_13
    _atom_site_aniso_U_23
    S3 0.0374(6) 0.0526(7) 0.0465(7) 0.0010(4) 0.0108(5) -0.0029(5)
    S5 0.0428(6) 0.0443(6) 0.0507(7) 0.0035(4) 0.0097(5) -0.0090(5)
    S1 0.0425(6) 0.0455(6) 0.0481(7) 0.0052(4) 0.0121(5) -0.0021(4)
    S4 0.0486(7) 0.0500(7) 0.0408(7) -0.0005(4) 0.0061(5) 0.0013(5)
    S2 0.0502(7) 0.0490(7) 0.0479(7) -0.0088(5) 0.0100(5) -0.0070(5)
    N2 0.0414(19) 0.051(2) 0.048(2) 0.0010(16) 0.0068(16) -0.0047(18)
    N4 0.0376(17) 0.0445(19) 0.050(2) 0.0026(15) 0.0063(15) -0.0057(16)
    N5 0.0423(18) 0.049(2) 0.042(2) 0.0024(16) 0.0005(15) -0.0024(16)
    N1 0.047(2) 0.049(2) 0.047(2) -0.0013(16) 0.0141(17) -0.0069(16)
    N6 0.0481(19) 0.042(2) 0.057(2) 0.0034(16) 0.0115(17) -0.0026(17)
    N3 0.062(2) 0.047(2) 0.058(3) 0.0075(19) 0.023(2) -0.0003(18)
    C4 0.0351(19) 0.047(2) 0.041(2) 0.0045(16) -0.0028(17) -0.0067(18)
    C1 0.043(2) 0.050(2) 0.037(2) 0.0039(18) 0.0058(17) -0.0066(18)
    C2 0.040(2) 0.046(2) 0.039(2) 0.0009(17) 0.0032(17) -0.0053(18)
    C3 0.039(2) 0.044(2) 0.043(2) 0.0025(17) 0.0041(17) -0.0028(18)
_geom_special_details
;
 All esds (except the esd in the dihedral angle between two l.s. planes)
 are estimated using the full covariance matrix.  The cell esds are taken
 into account individually in the estimation of esds in distances, angles
 and torsion angles; correlations between esds in cell parameters are only
 used when they are defined by crystal symmetry.  An approximate (isotropic)
 treatment of cell esds is used for estimating esds involving l.s. planes.
;
loop_
    _geom_bond_atom_site_label_1
    _geom_bond_atom_site_label_2
    _geom_bond_site_symmetry_2
    _geom_bond_distance
    _geom_bond_publ_flag
    S3 S4 . 2.0705(16) ?
    S3 S2 . 2.0478(16) ?
    S5 C4 . 1.737(4) ?
    S5 C3 . 1.732(5) ?
    S1 C1 . 1.744(4) ?
    S1 C2 . 1.733(5) ?
    S4 C3 . 1.755(4) ?
    S2 C2 . 1.766(5) ?
    N2 N1 . 1.389(5) ?
    N2 C2 . 1.287(6) ?
    N4 N5 . 1.366(5) ?
    N4 C4 . 1.331(5) ?
    N5 C3 . 1.294(6) ?
    N1 C1 . 1.315(6) ?
    N6 H6B . 0.8600 ?
    N6 H6A . 0.8600 ?
    N6 C4 . 1.320(6) ?
    N3 H3A . 0.8600 ?
    N3 H3B . 0.8600 ?
    N3 C1 . 1.338(6) ?
loop_
    _geom_angle_atom_site_label_1
    _geom_angle_atom_site_label_2
    _geom_angle_atom_site_label_3
    _geom_angle_site_symmetry_1
    _geom_angle_site_symmetry_3
    _geom_angle
    _geom_angle_publ_flag
    S2 S3 S4 . . 107.98(6) ?
    C3 S5 C4 . . 87.0(2) ?
    C2 S1 C1 . . 86.2(2) ?
    C3 S4 S3 . . 100.29(15) ?
    C2 S2 S3 . . 101.91(15) ?
    C2 N2 N1 . . 113.2(4) ?
    C4 N4 N5 . . 112.6(3) ?
    C3 N5 N4 . . 113.2(4) ?
    C1 N1 N2 . . 111.4(4) ?
    H6B N6 H6A . . 120.0 ?
    C4 N6 H6B . . 120.0 ?
    C4 N6 H6A . . 120.0 ?
    H3A N3 H3B . . 120.0 ?
    C1 N3 H3A . . 120.0 ?
    C1 N3 H3B . . 120.0 ?
    N4 C4 S5 . . 112.8(3) ?
    N6 C4 S5 . . 123.5(3) ?
    N6 C4 N4 . . 123.7(4) ?
    N1 C1 S1 . . 114.2(4) ?
    N1 C1 N3 . . 125.2(4) ?
    N3 C1 S1 . . 120.6(3) ?
    S1 C2 S2 . . 123.1(3) ?
    N2 C2 S1 . . 114.8(4) ?
    N2 C2 S2 . . 122.0(4) ?
    S5 C3 S4 . . 122.9(2) ?
    N5 C3 S5 . . 114.3(3) ?
    N5 C3 S4 . . 122.7(4) ?
loop_
    _geom_torsion_atom_site_label_1
    _geom_torsion_atom_site_label_2
    _geom_torsion_atom_site_label_3
    _geom_torsion_atom_site_label_4
    _geom_torsion_site_symmetry_1
    _geom_torsion_site_symmetry_2
    _geom_torsion_site_symmetry_3
    _geom_torsion_site_symmetry_4
    _geom_torsion
    _geom_torsion_publ_flag
    S3 S4 C3 S5 . . . . -78.2(3) ?
    S3 S4 C3 N5 . . . . 97.0(4) ?
    S3 S2 C2 S1 . . . . 33.6(3) ?
    S3 S2 C2 N2 . . . . -147.6(4) ?
    N2 N1 C1 S1 . . . . 3.1(5) ?
    N2 N1 C1 N3 . . . . -177.1(4) ?
    N4 N5 C3 S5 . . . . 0.0(5) ?
    N4 N5 C3 S4 . . . . -175.5(3) ?
    N5 N4 C4 S5 . . . . -3.0(5) ?
    N5 N4 C4 N6 . . . . 177.6(4) ?
    N1 N2 C2 S1 . . . . -0.4(5) ?
    N1 N2 C2 S2 . . . . -179.3(3) ?
    C4 S5 C3 S4 . . . . 174.1(3) ?
    C4 S5 C3 N5 . . . . -1.4(3) ?
    C4 N4 N5 C3 . . . . 1.9(6) ?
    C1 S1 C2 S2 . . . . -179.4(3) ?
    C1 S1 C2 N2 . . . . 1.8(4) ?
    C2 S1 C1 N1 . . . . -2.7(4) ?
    C2 S1 C1 N3 . . . . 177.4(4) ?
    C2 N2 N1 C1 . . . . -1.7(6) ?
    C3 S5 C4 N4 . . . . 2.5(3) ?
    C3 S5 C4 N6 . . . . -178.1(4) ?
loop_
    _geom_hbond_atom_site_label_D
    _geom_hbond_atom_site_label_H
    _geom_hbond_atom_site_label_A
    _geom_hbond_site_symmetry_A
    _geom_hbond_distance_DH
    _geom_hbond_distance_HA
    _geom_hbond_distance_DA
    _geom_hbond_angle_DHA
    _geom_hbond_publ_flag
    N3 H3A N4 3_566 0.86 2.12 2.969(6) 171 yes
    N3 H3B N2 1_545 0.86 2.25 3.099(6) 170 yes
    N6 H6A N5 1_545 0.86 2.16 3.021(5) 174 yes
    N6 H6B N1 3_566 0.86 2.16 3.015(6) 171 yes
_shelx_space_group_comment
;
The symmetry employed for this shelxl refinement is uniquely defined
by the following loop, which should always be used as a source of
symmetry information in preference to the above space-group names.
They are only intended as comments.
;
_shelx_estimated_absorpt_T_min     0.301
_shelx_estimated_absorpt_T_max     0.505
_shelx_hkl_file
;
   0   0  -1 1.49216 6.38207   9
   0   0  -1 7.60055 4.55809  14
   0   0  -1-2.37768 6.60492  41
   0   0   1 4.14528 3.55261  11
   0   0  -2 10656.0 862.747   9
   0   0   2 10909.5 855.135  32
   0   0   2 10725.9 852.945  11
   0   0  -2 9730.55 849.916  14
   0   0  -2 11242.6 859.347  41
   0   0  -3 12.4958 13.7216  40
   0   0   3 13.1708 12.9026  11
   0   0  -3-23.1458 21.5612   9
   0   0   3 20.2607 19.5612  32
   0   0  -3-6.21156 11.2863  14
   0   0  -3 3.80476 22.6358  41
   0   0  -3 51.9232 20.6416  30
   0   0  -4 120211. 7853.47  30
   0   0  -4 92912.0 7838.32  14
   0   0  -4 102848. 7867.41   9
   0   0   4 96667.7 7847.43  32
   0   0   4 101884. 7847.18  11
   0   0  -4 103567. 7859.35  41
   0   0  -4 104845. 7838.34  40
   0   0   5-4.79226 22.3175  11
   0   0  -5 4.83248 21.9046  30
   0   0  -5 8.19750 33.9197   9
   0   0   6 234.771 62.5458  34
   0   0  -6 82.5077 48.7316   9
   0   0   6 248.259 49.9108  11
   0   0   7-7.50506 26.6015  11
   0   0  -7-12.6386 42.7044   9
   0   0  -8 779.087 143.503   9
   0   0  -9-20.9159 70.6639  28
   0   0  -9 18.2739 55.2201   9
   0   0 -10 167.881 112.343  28
   0   0 -10 151.546 98.8768   9
   0   0 -11 23.2374 78.5069  10
   0   0 -11-27.3498 71.5733  28
   0   0 -11 13.3045 53.1844   2
   0   0 -12 120.609 67.8914   2
   0   0 -12 294.850 130.645  28
   0   0 -12 321.743 132.024  10
   0   0 -13 33.4209 61.8476   2
   0   0 -13-29.0914 76.1335  10
   0   0 -14 6116.04 598.379   2
   0   0 -15 73.7404 73.9089   2
   0   0 -16 5147.28 525.651   2
   0   0 -17 98.0820 78.4631   2
   0   0 -18 242.512 214.456  42
   0   0 -19 72.3857 144.786  42
   0  -1   0 17.3753 15.2425  14
   0  -1   0 8.25378 22.9157  34
   0  -1   0-5.15646 26.4252  37
   0  -1   0 27.7370 19.4859  12
   0  -1   0 14.7043 21.1558  35
   0  -1   0 1.37246 8.43861  11
   0  -1   0-3.68354 21.5610  15
   0  -1   0 4.40855 24.9280  38
   0  -1   0 12.2888 22.7457  41
   0  -1  -1 10782.7 852.893  33
   0  -1   1 10992.6 870.586  38
   0  -1   1 12630.3 872.707  15
   0  -1  -1 12212.2 876.705  36
   0  -1   1 10990.1 853.928  11
   0  -1  -1 10826.4 860.200  12
   0  -1   1 11406.3 883.234  32
   0  -1   1 10907.7 860.629  12
   0  -1  -1 10868.9 860.585  14
   0  -1   1 9927.92 873.099  37
   0  -1   1 11120.3 859.677  41
   0  -1   1 11762.9 879.482  34
   0  -1  -1 9997.93 857.164  35
   0  -1  -1 11742.6 879.323  41
   0   1  -1 10541.1 852.047   9
   0  -1  -1 10451.0 862.447  16
   0  -1  -1 11143.8 877.411  37
   0  -1  -2 4650.81 357.303  12
   0  -1  -2 4298.37 362.227  14
   0  -1   2 4738.79 385.559  34
   0  -1  -2 5317.50 390.178  41
   0  -1   2 4186.47 356.334  12
   0  -1   2 4232.75 380.617  32
   0   1  -2 4262.50 358.158   9
   0  -1   2 3917.18 344.722  41
   0  -1  -2 4498.59 373.554  37
   0  -1  -2 4416.51 353.212  10
   0  -1   2 4235.64 369.829  37
   0  -1  -2 4534.72 363.658  16
   0  -1   2 4476.47 356.790  11
   0  -1  -3 1188.06 121.854  12
   0  -1   3 1284.73 153.862  32
   0  -1  -3 1568.30 138.666   9
   0  -1  -3 1300.71 129.041  10
   0  -1  -3 1426.92 158.893  41
   0  -1  -3 1406.46 137.452  16
   0  -1  -3 1237.43 141.914  37
   0  -1   3 1383.75 157.131  34
   0   1  -3 1267.17 135.294   9
   0  -1   3 1144.05 136.634  37
   0  -1  -3 1450.96 135.740  14
   0  -1   3 1360.47 130.635  11
   0  -1   3 1291.41 124.353  12
   0  -1  -4 3047.84 251.694  28
   0  -1  -4 2451.18 214.121  10
   0  -1  -4 2391.79 240.771  41
   0  -1  -4 2325.17 219.836  16
   0  -1  -4 2084.56 209.647  14
   0  -1   4 2056.71 233.549  34
   0  -1   4 2218.12 209.243  11
   0   1  -4 1967.82 214.638   9
   0  -1  -4 2281.00 218.097   9
   0  -1   4 1999.45 228.106  32
   0  -1   5 52683.1 4681.93  32
   0  -1  -5 58971.2 4660.14  14
   0  -1  -5 62352.9 4702.60  41
   0  -1  -5 73747.8 4716.51  28
   0  -1   5 58061.4 4698.89  34
   0   1  -5 57810.2 4678.26   9
   0  -1  -5 61299.9 4670.36  10
   0  -1  -5 65549.5 4684.08   9
   0  -1   5 58771.5 4663.03  11
   0  -1   6 93.4042 60.8071  34
   0  -1  -6 44.5412 29.2774  14
   0  -1  -6 104.827 51.7048   9
   0  -1  -6 80.1775 60.8948  28
   0  -1   6 85.4759 41.9814  11
   0   1  -6 95.5798 53.5870   9
   0  -1   6 125.331 53.4301  32
   0  -1  -6 53.0730 58.7830  41
   0  -1  -6 136.571 50.9329  10
   0  -1  -7 129.921 61.8581   9
   0  -1  -7 192.623 65.3371  10
   0  -1   7 170.961 73.5137  34
   0  -1   7 120.897 51.3194  11
   0  -1  -7 180.612 55.8645  14
   0   1  -7 309.641 82.5562   9
   0  -1  -7 158.786 71.1202  28
   0  -1   8 2610.00 282.153  11
   0   1  -8 2941.20 316.965   9
   0  -1   8 2136.51 307.025  34
   0  -1   9 6748.07 622.158  11
   0  -1   9 6086.09 659.074  34
   0   1  -9 7007.64 661.834   9
   0  -1  -9 8273.69 702.990  28
   0  -1  10 32277.4 2631.78  11
   0   1 -10 31079.3 2669.42   9
   0  -1 -10 36627.9 2720.86  28
   0  -1 -11 11698.7 1008.89  28
   0  -1 -11 10571.6 900.725   2
   0   1 -11 11360.3 898.463   2
   0   1 -11 9791.92 964.467   9
   0  -1  11 9945.40 946.212  58
   0  -1 -11 9325.78 883.876  55
   0  -1  12 21798.4 2013.30  58
   0  -1 -12 23093.1 1962.23  55
   0  -1 -12 24626.0 1971.07   2
   0   1 -12 26651.7 1970.46   2
   0  -1 -13 972.199 178.964   2
   0  -1 -13 1119.28 184.139  55
   0   1 -13 935.873 168.701   2
   0   1 -13 786.585 201.989  10
   0  -1  13 903.608 198.786  58
   0   1 -14 10590.8 852.788   2
   0  -1 -14 9660.76 852.566   2
   0   1 -15 1644.65 232.567   2
   0  -1 -15 1279.13 225.436   2
   0  -1  15 1512.55 269.258  58
   0  -1  16 2020.51 301.975  58
   0   1 -16 1977.14 255.956   2
   0   1 -17 44.8701 57.7909   2
   0  -1 -17 290.904 232.620  42
   0  -1 -18 94.5190 151.793  42
   0   1 -18 137.305 73.7070   2
   0  -1 -19 1355.36 311.760  42
   0  -1 -19 1532.86 197.369  23
   0   1 -19 2074.93 360.039  42
   0  -2   0 34159.4 2515.02  34
   0  -2   0 31411.3 2504.78  41
   0  -2   0 31351.5 2478.13  14
   0  -2   0 31709.6 2522.50  37
   0  -2   0 31972.0 2529.39  36
   0  -2   0 31299.3 2485.95  12
   0  -2  -1 579.010 112.113  36
   0  -2   1 569.736 109.981  34
   0  -2   1 649.430 116.200  37
   0  -2  -1 503.523 84.9335  16
   0  -2  -1 498.025 107.855  37
   0  -2   1 552.178 85.4694  12
   0  -2  -1 576.124 86.0919  14
   0  -2  -1 517.638 83.0204  12
   0  -2   1 523.099 91.6111  15
   0  -2  -1 457.259 104.536  41
   0  -2   1 519.456 97.7558  38
   0  -2   2 113496. 9150.86  37
   0  -2   2 123670. 9163.38  34
   0  -2  -2 115780. 9157.02  37
   0  -2   2 107794. 9125.95  38
   0  -2  -2 117495. 9123.06  16
   0  -2  -2 126256. 9160.65  41
   0  -2   2 118867. 9102.51  11
   0  -2  -2 114982. 9115.18  12
   0  -2   2 121274. 9119.70  12
   0  -2   2 128318. 9136.74  15
   0  -2  -2 120258. 9118.31  14
   0  -2   3 234.933 77.7863  34
   0  -2   3 192.816 63.9556  15
   0  -2  -3 158.789 52.4899  14
   0  -2   3 108.012 46.0227  12
   0  -2   3 157.525 42.9063  11
   0  -2  -3 134.420 72.9452  41
   0  -2  -3 240.774 56.9558  12
   0  -2  -3 187.259 58.4675  16
   0  -2   4 20147.0 1627.73  34
   0  -2   4 19070.2 1562.80  11
   0  -2  -4 20838.2 1581.92  16
   0  -2  -4 20181.1 1626.46  41
   0  -2  -4 19093.4 1575.72  14
   0  -2   5 8845.60 746.957  11
   0  -2   5 8571.25 806.442  34
   0  -2  -5 8746.91 807.330  41
   0  -2  -5 9714.31 768.172  16
   0  -2  -5 8730.73 756.600  14
   0  -2   6 1742.06 203.177  11
   0  -2  -6 1994.99 223.665  16
   0  -2   6 1512.30 240.593  34
   0  -2  -6 1603.12 254.198  41
   0  -2  -6 1947.82 216.959  14
   0  -2  -7 7604.12 734.231  41
   0  -2   7 7848.36 664.355  11
   0  -2  -7 7785.03 671.697  14
   0  -2   7 6503.77 713.040  34
   0  -2   8 7726.00 657.967  11
   0  -2   8 6549.81 711.821  34
   0  -2  -8 7096.25 656.485  14
   0  -2  -9 183.144 79.5428  14
   0  -2   9 302.919 91.8634  11
   0  -2   9 226.856 110.667  34
   0  -2 -10-109.147 285.634  42
   0  -2  10-31.7643 89.7869  34
   0  -2  10 49.8615 84.2286  58
   0  -2  10-18.2908 55.2723  11
   0   2 -10 24.8205 43.9755   2
   0  -2 -10 39.7223 49.0043  55
   0  -2 -10-13.7259 54.8698  56
   0  -2 -10 93.5372 86.5445  17
   0  -2 -11 90.9815 66.8078  55
   0  -2 -11-15.5607 49.8901  56
   0  -2  11-35.2054 65.1592  34
   0   2 -11 41.0688 58.5162   2
   0  -2  11-27.1778 82.1359  58
   0  -2 -11 121.758 172.087  42
   0  -2 -11 77.7284 95.8979  17
   0  -2 -12 1510.20 263.892  17
   0   2 -12 1053.16 172.481   2
   0  -2  12 1044.61 232.892  58
   0  -2 -12 1083.81 181.165  56
   0  -2 -12 1194.17 188.984  55
   0  -2 -12 597.396 328.219  42
   0  -2 -13 3546.42 450.180  17
   0  -2  13 3272.80 447.247  58
   0  -2 -13 3090.16 371.747  55
   0  -2 -13 2527.50 582.958  42
   0  -2 -13 3067.90 365.539  56
   0  -2  13 3153.56 325.091   4
   0   2 -13 3254.86 355.198   2
   0   2 -14 1053.24 172.091   2
   0  -2  14 885.085 220.225  58
   0  -2 -14 569.778 321.460  42
   0  -2 -14 922.319 180.553  56
   0  -2 -14 998.428 224.019  17
   0  -2  14 864.208 143.751   4
   0  -2  15 284.456 87.0234   4
   0   2 -15 233.129 87.0827   2
   0  -2 -15 274.891 265.506  42
   0  -2  15 381.092 160.990  58
   0  -2 -15 235.269 114.623  56
   0  -2 -16 3433.11 601.605  42
   0  -2  16 2764.01 388.563  58
   0   2 -16 2731.74 314.175   2
   0   2 -17 628.589 120.627   2
   0  -2 -17 537.840 128.843  23
   0  -2 -17 845.974 297.604  42
   0  -2  17 833.416 181.951  58
   0  -2 -18 839.462 149.637  23
   0  -2  18 841.305 169.886  58
   0   2 -18 1113.64 143.587   2
   0  -2 -18 1112.56 297.832  42
   0  -2 -19-9.10038 36.3851  23
   0  -3   0-12.3199 41.6991  16
   0  -3   0-65.1193 83.6527  36
   0  -3   1 3575.23 419.623  36
   0  -3  -1 3755.30 398.469  41
   0  -3  -1 3357.79 354.835  16
   0  -3  -2 5448.20 495.276  14
   0  -3   2 5114.27 577.155  36
   0  -3  -2 5491.04 503.864  16
   0  -3  -2 5157.92 542.296  41
   0  -3   3 28307.2 2242.56  15
   0  -3   3 28616.4 2308.46  34
   0  -3   3 27583.2 2313.18  36
   0  -3  -3 27279.3 2226.73  14
   0  -3  -3 28029.5 2290.54  41
   0  -3  -3 27608.4 2227.88  16
   0  -3  -4 1598.92 208.592  16
   0  -3   4 1756.51 223.647  15
   0  -3   4 1408.78 250.125  34
   0  -3  -4 1608.63 208.799  14
   0  -3   4 1410.36 258.266  36
   0  -3  -4 1416.34 250.678  41
   0  -3   5 28.2819 85.4699  36
   0  -3   5 165.125 110.020  34
   0  -3  -5 47.6512 44.9122  14
   0  -3  -5-26.6025 117.189  41
   0  -3  -5-15.1483 48.5655  16
   0  -3  -6 287.727 94.8959  16
   0  -3  -6 545.457 120.883  14
   0  -3   6 481.736 156.938  34
   0  -3   6 331.574 146.877  36
   0  -3   6 348.929 95.1527  11
   0  -3  -7 16927.4 1875.60  42
   0  -3  -7 18445.2 1667.28  56
   0  -3   7 21435.7 1705.73  11
   0  -3  -7 21708.9 1740.46  14
   0  -3   7 19988.9 1821.75  34
   0  -3   7 19553.2 1811.86  36
   0  -3  -7 21967.5 1663.97  27
   0  -3  -7 25052.0 1771.14  17
   0  -3   8 16547.9 1588.50  36
   0  -3   8 20083.4 1497.99  11
   0  -3   8 17369.1 1610.41  34
   0  -3  -8 19181.4 1522.58  14
   0  -3  -8 20428.5 1546.82  17
   0  -3  -8 17692.0 1465.87  47
   0  -3  -8 17481.9 1451.71  56
   0  -3   8 15676.6 1540.45  58
   0  -3  -9 288.201 198.777  42
   0  -3  -9 520.281 139.516  14
   0  -3  -9 652.351 167.860  17
   0  -3  -9 791.454 137.472  56
   0  -3   9 289.422 144.953  36
   0  -3   9 785.588 225.610  34
   0  -3   9 363.049 149.951  58
   0  -3  10 4845.63 434.894   4
   0  -3  10 4327.01 557.531  58
   0  -3 -10 5104.90 477.943  56
   0  -3 -10 4557.27 531.394  17
   0  -3  10 5009.80 626.464  34
   0  -3 -10 4642.24 460.144  55
   0  -3 -11 2969.74 370.481  17
   0  -3  11 2390.37 410.352  34
   0  -3  11 1836.66 333.489  58
   0  -3  11 1761.24 224.748   4
   0  -3 -11 2156.56 268.436  55
   0  -3 -11 2211.11 275.872  56
   0  -3  12 7098.45 800.938  58
   0  -3  12 7477.30 671.840   4
   0  -3 -12 8100.22 722.318  55
   0  -3 -12 8399.00 808.714  17
   0  -3 -12 8091.09 729.328  56
   0  -3 -13 355.959 278.346  42
   0  -3  13 704.583 126.446   4
   0  -3  13 534.401 191.445  58
   0  -3 -13 697.934 159.434  56
   0  -3 -13 541.251 173.599  17
   0  -3  14 9171.36 802.687   4
   0  -3 -14 10384.0 869.925  56
   0  -3  14 8555.22 923.139  58
   0  -3 -14 10093.5 931.261  17
   0  -3  15 36.5871 52.1216   4
   0  -3 -15-77.4479 95.5453  17
   0  -3 -15 18.8907 78.1679  56
   0  -3  15 28.3668 104.986  58
   0  -3  16 1731.84 287.380  58
   0  -3 -16 1846.92 255.118  56
   0  -3  16 2023.71 224.797   4
   0  -3  17 3625.44 328.230   4
   0  -3  17 3179.99 391.777  58
   0  -3 -17 3224.63 356.147  56
   0  -3 -18 129.789 97.2077  44
   0  -3  18 239.358 81.7249  58
   0  -4   0 27560.6 2397.26  44
   0  -4   0 27469.4 2294.23  49
   0  -4   0 29012.1 2256.17  48
   0  -4   0 24748.7 2224.03  16
   0  -4   0 29308.0 2327.76  43
   0  -4  -1-38.5545 79.7742  16
   0  -4   1 169.386 202.331  44
   0  -4  -1-9.45447 62.2778  27
   0  -4   1 57.9602 82.5727  16
   0  -4  -1 21.0032 77.7412  48
   0  -4  -1-118.070 160.806  43
   0  -4  -1-207.877 203.552  44
   0  -4   1 30.2931 137.315  43
   0  -4   1 81.7473 129.178  48
   0  -4   1-118.951 157.084  50
   0  -4  -2 466.696 125.832  16
   0  -4   2 325.121 127.438  48
   0  -4  -2 253.934 194.832  44
   0  -4   2 535.692 198.986  36
   0  -4  -2 628.590 189.552  43
   0  -4   2 389.520 127.720  16
   0  -4  -2 579.195 143.504  48
   0  -4   2 403.436 138.825  50
   0  -4  -2 471.456 95.9031  27
   0  -4  -3 12481.8 1003.86  27
   0  -4  -3 10656.3 1194.20  44
   0  -4  -3 11722.4 997.239  19
   0  -4  -3 13035.8 1081.45  16
   0  -4   3 11962.9 1077.00  50
   0  -4  -3 11463.5 1141.06  43
   0  -4   3 12967.1 1218.62  36
   0  -4  -4 8724.65 899.416  43
   0  -4  -4 9870.72 762.759  27
   0  -4   4 8145.16 817.513  50
   0  -4  -4 7090.62 939.242  44
   0  -4  -4 9015.18 824.552  16
   0  -4  -4 8495.19 751.817  19
   0  -4   4 9134.16 976.058  36
   0  -4   5 2306.88 397.005  36
   0  -4   5 1978.55 301.749  50
   0  -4  -5 2100.77 272.698  47
   0  -4  -5 1874.35 239.140  19
   0  -4  -5 2750.91 391.239  43
   0  -4  -5 2077.47 411.907  44
   0  -4  -5 2551.93 257.525  27
   0  -4  -5 2516.24 317.656  16
   0  -4  -6 154.120 166.675  44
   0  -4   6 266.114 152.059  36
   0  -4   6 245.717 109.816  50
   0  -4  -6 431.302 120.820  47
   0  -4  -6 323.055 82.6824  19
   0  -4  -6 335.063 117.237  16
   0  -4  -6 211.830 143.480  43
   0  -4  -6 539.003 102.137  27
   0  -4  -7 1195.15 194.286  47
   0  -4   7 1102.21 278.487  36
   0  -4  -7 1124.67 163.127  27
   0  -4  -7 382.917 237.835  44
   0  -4  -7 894.736 240.174  43
   0  -4  -7 876.613 150.498  19
   0  -4   7 937.468 195.329  50
   0  -4  -8 818.386 149.857  19
   0  -4  -8 662.142 160.229  47
   0  -4   8 611.891 227.248  36
   0  -4  -8 406.211 231.438  44
   0  -4  -8 953.065 151.581  27
   0  -4   8 906.359 193.653  50
   0  -4  -8 937.228 247.056  43
   0  -4   9 9525.81 818.676   4
   0  -4  -9 8794.22 826.902  19
   0  -4   9 8797.53 965.331  58
   0  -4  -9 8288.72 984.397  43
   0  -4  -9 10383.3 843.735  27
   0  -4  -9 10642.2 895.542  47
   0  -4  -9 9335.39 853.205  56
   0  -4 -10 41.0754 116.107  43
   0  -4 -10-15.1935 51.3345  19
   0  -4  10-72.7923 116.655  58
   0  -4 -10 18.7312 74.8798  56
   0  -4  10 53.0367 54.8668   4
   0  -4  11 3500.26 347.891   4
   0  -4 -11 3210.81 351.768  19
   0  -4  11 2744.90 453.454  58
   0  -4 -11 3123.12 380.466  56
   0  -4 -11 3207.31 498.705  43
   0  -4  12 4140.40 425.823   4
   0  -4 -12 5252.59 496.263  56
   0  -4  12 3675.40 530.440  58
   0  -4 -13 436.559 137.782  56
   0  -4  13 491.839 176.324  58
   0  -4 -13 57.4909 223.459  44
   0  -4  13 458.319 105.191   4
   0  -4 -14 1131.45 190.828  56
   0  -4  14 907.326 211.547  58
   0  -4  14 963.346 146.878   4
   0   4 -14 1037.04 150.887   7
   0  -4 -14 766.038 266.883  44
   0  -4 -15 85.2716 151.077  44
   0  -4  15-65.7000 93.5920  58
   0  -4 -15 15.6727 69.0420  56
   0  -4  15 20.0569 42.8626   4
   0  -4 -16 1339.48 307.964  44
   0  -4  16 1897.98 262.884  58
   0  -5   0 12.7062 66.5034  21
   0  -5   0-14.9202 91.5702  20
   0  -5   0 52.2941 100.720  16
   0  -5   0-11.7201 68.5826  25
   0  -5  -1 10268.9 999.213  16
   0  -5   1 9980.76 992.758  16
   0  -5   1 10564.0 905.970  21
   0  -5  -1 12759.9 1151.27  43
   0  -5  -1 10906.5 908.961  21
   0  -5   1 9677.87 894.226  25
   0  -5  -1 11340.8 929.646  20
   0  -5  -1 12065.6 1239.64  44
   0  -5  -2 2298.97 410.231  43
   0  -5  -2 2118.29 321.108  16
   0  -5  -2 2001.07 249.793  21
   0  -5   2 1956.67 253.007  21
   0  -5  -2 3069.54 522.148  44
   0  -5   2 1986.93 249.073  25
   0  -5   2 2224.39 329.473  16
   0  -5  -2 2696.86 273.772  27
   0  -5  -2 2155.21 270.152  20
   0  -5   2 2304.25 359.961  50
   0  -5   3 498.798 107.973  25
   0  -5  -3 470.168 228.989  44
   0  -5  -3 387.142 187.020  43
   0  -5  -3 530.903 110.122  21
   0  -5   3 762.313 201.078  50
   0  -5   3 487.533 111.611  21
   0  -5  -3 627.863 121.402  27
   0  -5   3 217.798 140.699  51
   0  -5  -3 363.626 105.549  20
   0  -5  -3 293.701 112.078  47
   0  -5   4 58.9676 50.9118  24
   0  -5  -4 59.9016 143.283  44
   0  -5  -4 81.1183 94.7147  47
   0  -5  -4 161.994 72.4596  19
   0  -5  -4 173.310 79.0069  27
   0  -5  -4-131.028 132.177  43
   0  -5   4 208.625 70.9722  25
   0  -5   4 146.933 121.808  50
   0  -5  -4 62.6188 58.7655  21
   0  -5   5 7459.27 676.953  25
   0  -5  -5 8532.72 755.907  47
   0  -5  -5 6144.97 842.373  43
   0  -5   5 7826.86 798.134  50
   0  -5  -5 8176.37 706.494  19
   0  -5   5 7010.80 669.189  24
   0  -5  -5 9231.08 715.599  27
   0  -5  -5 5626.52 894.736  44
   0  -5  -6 5054.72 504.713  19
   0  -5  -6 5800.13 557.729  47
   0  -5  -6 4520.02 650.225  43
   0  -5   6 4399.15 469.501  24
   0  -5   6 5213.74 482.470  25
   0  -5   6 5979.04 618.750  50
   0  -5  -6 3674.96 683.707  44
   0  -5  -6 6158.40 520.061  27
   0  -5   7 852.615 197.219  50
   0  -5  -7 349.447 134.066  47
   0  -5  -7 492.860 211.264  43
   0  -5  -7 362.582 103.472  19
   0  -5  -7 409.869 110.263  27
   0  -5  -7 314.348 225.216  44
   0  -5  -7 448.807 112.210  20
   0  -5   7 407.979 93.6566  24
   0  -5   7 495.625 106.160  25
   0  -5  -8 31.8928 70.2439  27
   0  -5   8 27.3965 92.5587  50
   0  -5  -8-14.5008 63.8759  20
   0  -5  -8-65.4961 90.3361  47
   0  -5  -8-16.7144 64.3848  19
   0  -5  -8-44.2669 125.127  43
   0  -5  -8 62.8112 189.803  44
   0  -5   8 12.2396 48.9274  24
   0  -5   8 23.4245 41.5012  25
   0  -5   9 214.130 76.4489  24
   0  -5   9 206.773 117.967  50
   0  -5  -9 182.491 86.1185  19
   0  -5  -9 184.509 174.395  44
   0  -5  -9 42.8918 138.165  43
   0  -5  -9 137.063 70.0595  20
   0  -5  -9 253.515 93.7419  27
   0  -5 -10 2185.50 381.624  43
   0  -5  10 2664.63 243.278  24
   0  -5 -10 2953.45 288.626  19
   0  -5 -11 54.3988 154.015  44
   0  -5  11 123.215 56.6172  24
   0  -5 -11 105.219 75.8305  19
   0  -5 -11 147.501 152.833  43
   0  -5  12 1055.20 183.180  51
   0  -5 -12 1341.63 278.962  43
   0  -5  12 1541.28 163.765  24
   0  -5  13 13.3735 51.5224  51
   0  -5 -13-13.8811 61.1523  56
   0   5 -13 17.5569 40.8893   7
   0  -5 -14 23.0710 52.3192  56
   0  -5 -14 63.4956 95.9532  44
   0   5 -14 20.1694 31.3628   7
   0  -6   0-14.3856 75.2993  21
   0  -6   0 38.8514 60.3169  25
   0  -6   0-54.7015 82.6543  47
   0  -6  -1 994.525 179.562  20
   0  -6  -1 720.825 170.855  47
   0  -6   1 743.404 145.836  25
   0  -6   1 1073.76 166.994  21
   0  -6  -1 1161.18 170.646  21
   0  -6   2 1574.36 212.965  21
   0  -6  -2 1379.96 217.931  20
   0  -6   2 1520.95 203.852  25
   0  -6  -2 1282.78 201.363  21
   0  -6  -2 1669.11 212.940  27
   0  -6  -2 1621.07 242.528  47
   0  -6  -3 399.645 105.424  21
   0  -6   3 315.451 95.2944  21
   0  -6  -3 230.930 94.2223  20
   0  -6  -3 278.852 110.753  47
   0  -6  -3 214.223 86.4687  27
   0  -6   3 336.910 92.4242  25
   0  -6  -4 113.333 86.7025  20
   0  -6  -4 105.815 73.6820  21
   0  -6  -4 60.3033 88.7563  47
   0  -6   4 26.4630 89.6137  51
   0  -6   4 126.685 71.8791  25
   0  -6   4 52.5041 61.4321  21
   0  -6  -4 73.1232 64.7113  27
   0  -6   5 3741.63 511.092  51
   0  -6   5 4286.13 442.703  24
   0  -6  -5 5092.08 653.455  43
   0  -6  -5 5264.85 520.891  47
   0  -6  -5 5408.01 481.265  27
   0  -6  -5 4775.98 481.084  20
   0  -6   5 5060.14 458.106  25
   0  -6  -6 1214.32 223.863  47
   0  -6  -6 1159.75 336.121  44
   0  -6  -6 1635.09 211.810  27
   0  -6   6 1467.46 187.254  24
   0  -6  -6 1350.05 327.883  43
   0  -6   6 1165.67 241.805  51
   0  -6   6 1530.70 195.624  25
   0  -6  -6 1571.94 215.773  20
   0  -6  -7 2379.25 267.613  20
   0  -6   7 2168.28 241.616  25
   0  -6  -7 2311.46 399.327  43
   0  -6   7 2189.27 242.141  24
   0  -6  -7 2578.64 308.318  47
   0  -6   7 1981.40 299.367  51
   0  -6  -8 220.729 157.222  43
   0  -6  -8 48.6503 155.938  44
   0  -6  -8 38.1534 57.6678  20
   0  -6   8 19.2325 38.4733  25
   0  -6   8-61.0415 84.2069  51
   0  -6   8 40.3344 41.7538  24
   0  -6   9 1869.72 193.793  24
   0  -6  -9 1809.73 322.146  43
   0  -6   9 1531.95 229.848  51
   0  -6  -9 1788.83 205.956  20
   0  -6 -10 1123.62 237.899  43
   0  -6  10 1327.02 187.383  51
   0  -6  10 1445.54 152.933  24
   0  -6 -11 122.578 122.501  44
   0  -6  11 12.6659 27.8967  24
   0   6 -11-6.29703 32.2642   7
   0  -6  11-23.4265 51.5969  51
   0  -7   0-10.2991 63.2139  21
   0  -7   1 1151.47 154.780  21
   0  -7  -1 1003.25 148.034  21
   0  -7   2 218.073 67.0924  25
   0  -7  -2 277.265 81.3953  21
   0  -7  -2 106.742 76.5840  47
   0  -7   2 221.502 73.7084  21
   0  -7  -3 2925.07 307.758  47
   0  -7  -3 3067.26 291.786  21
   0  -7   3 2960.50 286.484  21
   0  -7   3 2600.10 276.371  25
   0  -7   4-15.5311 39.8063  25
   0  -7   5 1016.11 126.627  25
   1   0 -19 70.2237 124.530  42
   1   0 -18 95.0761 190.171  42
   1   0 -17-16.0020 70.4993   2
   1   0 -16 2873.31 339.168   2
   1   0 -15-17.7884 65.8476   2
   1   0 -14 68.8719 68.8520   2
  -1   0  14-25.4630 81.6317  58
  -1   0  13-48.0281 81.1310  58
   1   0 -13 47.8968 63.8221   2
   1   0 -13-36.2928 86.7015  28
   1   0 -13 28.4649 68.0010  10
   1   0 -12 900.765 212.954  10
   1   0 -12 1520.04 200.238   2
  -1   0  12 1208.51 223.710  58
   1   0 -12 1797.46 307.202  28
   1   0 -11-22.1999 67.1002  10
  -1   0  11-39.3152 69.6703  58
   1   0 -11-30.9677 99.2658  28
   1   0 -11 12.5916 55.4861   2
   1   0 -10 36180.6 3248.36  10
   1   0 -10 49674.4 3366.32  28
   1   0  -9 33.1540 46.9256  10
   1   0  -8 360.755 98.8429  10
   1   0  -7 9.35666 29.9976  30
   1   0  -6 7384.96 628.151  30
   1   0  -5-22.9617 31.7187  30
   1   0  -4 140.736 40.7631  41
   1   0  -4 136.536 28.8340  14
   1   0  -3 18.1362 26.1228  10
   1   0  -2 36413.3 2787.65  10
   1   0  -2 35865.6 2787.42  33
   1   0  -1 6.72060 13.7489  10
   1   0  -1-2.65202 12.9841  33
   1   0   0 15271.1 1094.70  57
   1   0   0 14036.6 1089.74  35
  -1   0   0 13115.4 1083.84   8
   1   0   1-10.3695 17.3211  57
   1   0   1 12.2354 15.3284  35
   1   0   2 12697.5 1179.50  34
  -1   0  -2 17218.6 1176.93  28
  -1   0  -3 20.9858 21.5395  14
   1   0   3 14.2803 20.9265  36
   1   0   3 10.1581 28.7390  34
  -1   0  -4 36388.1 2777.48  14
   1   0   4 35962.8 2773.51  11
  -1   0  -4 35481.5 2801.90   9
   1   0   4 35317.2 2789.55  34
   1   0   5-7.66901 41.7781  34
   1   0   5-5.11360 24.4325  11
  -1   0  -5 9.55221 36.7958   9
  -1   0  -5 5.16745 23.4228  14
  -1   0  -5-6.82113 25.2448  40
   1   0   6 11166.1 1012.50  11
  -1   0  -6 11656.1 1049.42   9
   1   0   7 7.79885 25.0123  11
  -1   0  -7 14.0186 39.6356   9
  -1   0  -7 26.0051 46.0817  28
  -1   0  -8 7136.01 612.021  28
  -1   0  -8 5771.42 598.324   9
  -1   0  -9-19.6513 66.4068   9
  -1   0  -9-18.1547 61.3519  28
  -1   0 -10 19496.2 1660.63   9
  -1   0 -11-28.1283 56.3098   2
  -1   0 -11-53.5377 90.4932   9
  -1   0 -12 5703.98 642.536   9
  -1   0 -12 5814.78 556.847   2
  -1   0 -13-17.3212 66.7355   2
  -1   0 -14 9186.87 838.495   2
  -1   0 -15-18.6345 66.0443   2
  -1   0 -16 107.202 79.1296   2
  -1   0 -17-16.0003 61.6463   2
  -1   0 -18 1923.67 392.163  42
  -1   0 -18 1378.05 197.417   2
  -1   0 -19 33.9228 120.229  42
   1   1 -19-64.0727 205.770  42
   1  -1 -19 244.442 74.7076  23
   1  -1 -19 66.7945 138.798  42
   1   1 -18 48.0639 56.1769   2
   1  -1 -18 91.9496 183.850  42
  -1  -1  18 101.039 89.1534  58
  -1  -1  17 98.0812 101.815  58
   1  -1 -17 56.9495 192.590  42
   1   1 -17 128.690 75.3208   2
   1   1 -16 1011.43 169.006   2
   1  -1 -16 910.977 361.325  42
  -1  -1  16 771.100 203.125  58
   1   1 -15 932.783 166.640   2
  -1  -1  15 664.178 201.760  58
   1   1 -14 1204.08 183.443   2
  -1  -1  14 777.168 209.192  58
   1  -1 -14 1259.62 206.205   2
   1  -1 -14 1055.79 192.100  55
   1   1 -13 72.1049 94.6294  28
  -1  -1  13 164.808 124.717  58
   1   1 -13 113.976 96.5427  10
   1  -1 -13 69.0960 78.6371  55
   1   1 -13 90.4649 74.1771   2
   1  -1 -13 104.061 78.9504   2
   1  -1 -12 17437.9 1611.05  28
  -1  -1  12 18072.8 1562.19  58
   1   1 -12 16450.3 1548.96  10
   1   1 -12 19609.0 1481.87   2
   1  -1 -12 18706.7 1492.89   2
   1  -1 -12 16616.9 1478.80  55
   1  -1 -11 1791.38 223.259   2
   1   1 -11 1935.53 219.165   2
   1  -1 -11 1426.19 205.157  55
   1  -1 -11 1662.83 293.390  28
  -1  -1  11 1537.70 259.678  58
   1   1 -11 1459.49 252.010  10
   1  -1 -10 15296.9 1277.62  28
  -1  -1  10 12799.5 1227.97  34
  -1  -1   9 2840.16 394.467  34
   1  -1  -9 4185.91 449.838  28
   1  -1  -9 3596.39 387.105  10
   1  -1  -9 3795.95 376.461  30
   1  -1  -8 7372.63 694.024  28
  -1  -1   8 7071.04 669.058  34
   1  -1  -8 7026.72 630.412  30
   1  -1  -8 6697.07 632.533  10
   1   1  -7 12129.2 983.177   9
  -1  -1   7 12231.9 963.513  11
   1  -1  -7 9914.24 982.746  41
   1  -1  -7 13579.4 1042.51  28
   1  -1  -7 11423.5 971.641  30
  -1  -1   7 10445.9 980.391  32
   1  -1  -7 12202.4 978.404  10
  -1  -1   6 3941.21 363.271  11
   1  -1  -6 3654.52 357.085  14
  -1  -1   6 3667.15 389.306  32
   1  -1  -6 4404.18 383.689  30
   1  -1  -6 3713.03 391.108  41
   1  -1  -6 4558.49 424.301  28
   1  -1  -6 4411.34 381.851  10
   1   1  -6 3963.18 377.163   9
  -1  -1   5 26215.2 2051.56  11
   1  -1  -5 30875.7 2112.07  28
   1  -1  -5 27607.1 2069.80  30
   1   1  -5 26818.3 2064.09   9
   1  -1  -5 23353.3 2046.70  14
  -1  -1   5 25684.6 2082.18  32
   1  -1  -5 24898.2 2081.22  41
   1  -1  -5 26681.8 2061.48  10
  -1  -1   4 17608.7 1492.28  32
   1  -1  -4 19376.4 1471.91  10
   1  -1  -4 19752.0 1507.27  41
  -1  -1   4 17456.0 1462.05  11
   1  -1  -4 21621.4 1508.95  28
   1  -1  -4 17748.5 1462.58  16
   1  -1  -4 20365.9 1483.09  30
   1  -1  -4 18123.7 1463.50  14
   1   1  -4 17809.2 1468.25   9
   1  -1  -3 1836.02 173.814  10
   1  -1  -3 2486.15 205.125  28
  -1  -1   3 1573.18 163.822  11
   1  -1  -3 1825.12 170.271  14
   1  -1  -3 1894.52 181.819  30
  -1  -1   3 1676.74 174.644  37
  -1  -1   3 1709.75 192.139  32
   1  -1  -3 1660.35 173.769  33
   1  -1  -3 1547.66 163.865  16
   1  -1  -3 2026.84 200.764  41
   1  -1  -2 11728.1 1070.39  16
  -1  -1   2 15141.0 1072.22  15
  -1  -1   2 17178.3 1113.40  32
   1  -1  -2 12698.4 1082.67  33
   1  -1  -2 13535.5 1079.96  10
  -1  -1   2 13049.9 1052.21  14
   1  -1  -2 14846.0 1087.40  30
   1  -1  -2 13466.1 1076.72  14
  -1  -1   2 16396.0 1096.62  37
   1  -1  -1 379.499 56.1975  30
   1  -1  -1 334.340 55.4528  15
  -1  -1   1 308.556 39.7669  14
  -1  -1   1 290.526 62.0380  32
   1  -1  -1 375.299 65.5878  35
   1  -1  -1 300.712 56.0702  33
  -1  -1   1 332.071 62.5495  37
  -1  -1   0 34081.2 2409.50  32
   1   1   0 30199.5 2371.61  10
   1  -1   0 32880.5 2418.56  35
  -1  -1   0 30632.4 2386.27   8
  -1  -1   0 30671.7 2387.57  14
   1  -1   0 35072.2 2429.11  36
  -1  -1   0 33736.5 2415.45  37
   1  -1   0 32219.3 2404.51  15
  -1  -1   0 30221.3 2388.56  16
   1  -1   0 28662.2 2392.63  57
  -1  -1  -1 29388.3 2465.50   8
  -1  -1  -1 32666.1 2471.48  14
  -1  -1  -1 32837.8 2474.35  32
   1  -1   1 32887.3 2496.42  35
  -1  -1  -1 33693.9 2494.77  38
   1  -1   1 34077.8 2503.95  34
  -1  -1  -1 33839.4 2491.18  37
   1  -1   1 31970.6 2500.33  36
   1  -1   1 32279.6 2478.25  57
  -1  -1  -1 31460.6 2470.18  16
   1   1   1 30592.8 2466.72  57
   1  -1   2 44806.4 3552.76  36
  -1  -1  -2 46911.0 3529.89  14
  -1  -1  -2 46101.8 3529.55  40
  -1  -1  -2 47459.6 3546.58  38
   1  -1   2 46566.2 3557.96  34
  -1  -1  -2 47360.6 3521.26   9
  -1  -1  -2 49146.0 3531.68  16
  -1  -1  -2 43303.9 3515.25  32
  -1  -1  -2 43844.8 3505.09  10
  -1  -1  -2 48215.8 3543.17  37
   1  -1   3 39541.3 3302.39  36
  -1  -1  -3 43970.0 3287.73  16
   1  -1   3 42642.3 3277.01  11
   1  -1   3 40150.5 3308.39  34
  -1  -1  -3 43336.9 3283.77  14
  -1  -1  -3 45371.2 3283.28   9
  -1  -1  -3 42971.6 3287.31  37
  -1  -1  -3 39982.0 3276.86  40
   1  -1   4 867.700 136.465  34
  -1  -1  -4 937.657 110.508  40
   1  -1   4 1094.14 141.517  36
  -1   1  -4 840.120 124.748   9
  -1  -1  -4 1013.97 120.844  14
   1  -1   4 957.623 113.699  11
  -1  -1  -4 1086.90 126.087   9
   1  -1   5 3119.13 338.489  36
  -1   1  -5 3548.38 343.223   9
  -1  -1  -5 3974.71 342.786   9
   1  -1   5 3124.88 348.263  34
  -1  -1  -5 3836.22 329.452  14
  -1  -1  -5 3400.50 315.132  40
   1  -1   5 3723.76 323.078  11
  -1  -1  -6 4151.99 370.688  14
   1  -1   6 3636.70 397.048  34
  -1   1  -6 3932.66 390.592   9
   1  -1   6 3841.55 364.559  11
  -1  -1  -6 4474.15 394.925   9
  -1  -1  -7 126.394 67.6187  28
   1  -1   7 98.1288 47.6250  11
  -1  -1  -7 77.9852 43.7476  14
   1  -1   7 128.707 62.5354  34
  -1   1  -7 131.391 62.9465   9
  -1  -1  -7 138.269 61.4791   9
  -1   1  -8 51.6372 55.1915   9
  -1  -1  -8 33.3697 50.4446   9
  -1  -1  -8 16.4194 52.6511  28
   1  -1   8-18.4470 55.7670  34
   1  -1   8 23.2538 39.3150  11
  -1   1  -9 7250.32 752.142   9
  -1  -1  -9 9198.68 779.052   9
   1  -1   9 8157.35 722.793  11
  -1   1 -10 128.276 69.5363   2
  -1  -1 -10 117.500 84.1052   9
  -1   1 -10 163.802 94.2867   9
   1  -1  10 221.044 81.7577  11
  -1   1 -11 2973.90 418.499   9
  -1  -1 -11 3739.21 376.303  56
  -1   1 -11 4081.78 385.855   2
   1  -1  11 3260.47 385.806  11
   1  -1  11 3018.76 395.580  58
  -1  -1 -11 3847.40 376.727  55
  -1   1 -12 212.808 108.654   9
  -1  -1 -12 146.464 80.9289   2
   1  -1  12 180.443 108.698  58
  -1   1 -12 221.914 92.2942   2
  -1   1 -13 3264.04 348.014   2
  -1  -1 -13 2468.68 325.347   2
  -1   1 -14 17.8559 83.1535   2
  -1  -1 -14-64.1621 113.675  17
  -1  -1 -14 37.3281 69.0745   2
  -1   1 -15 625.008 142.757   2
  -1  -1 -15 623.855 191.333  17
  -1  -1 -15 957.830 353.643  42
  -1  -1 -15 541.757 140.383   2
  -1  -1 -16 880.354 177.004   2
  -1  -1 -16 637.183 307.012  42
  -1  -1 -16 1222.11 244.300  17
  -1   1 -16 1251.59 195.462   2
  -1   1 -17 14.9830 68.0867   2
  -1  -1 -17 111.117 167.958  42
  -1  -1 -17 144.084 96.1178  17
  -1  -1 -18 44.7943 172.764  42
  -1   1 -18 122.919 68.7757   2
  -1  -1 -19 326.694 167.323  42
  -1   1 -19 521.302 194.135  42
  -1   1 -19 547.402 96.2900   2
  -1  -1 -19 388.528 91.5173  23
   1  -2 -19 262.153 70.2499  23
  -1  -2  19 273.458 83.6438  58
  -1  -2  18 941.579 173.713  58
   1  -2 -18 633.050 129.132  23
   1   2 -18 709.662 112.665   2
   1  -2 -17 821.432 159.750  23
   1   2 -17 700.950 125.764   2
   1  -2 -17 871.706 300.817  42
  -1  -2  17 839.971 195.705  58
   1   2 -16 439.349 104.974   2
  -1  -2  16 394.385 159.882  58
   1  -2 -16 488.709 136.209  23
   1  -2 -16 303.512 269.454  42
   1  -2 -15 1405.65 441.609  42
  -1  -2  15 1691.70 208.917   4
   1   2 -15 1611.62 219.482   2
  -1  -2  15 1789.16 320.814  58
   1  -2 -14 19.9250 79.6519  55
  -1  -2  14-32.0002 118.432  58
  -1  -2  14-12.3986 56.2023   4
   1   2 -14 14.6961 58.7500   2
   1  -2 -14 19.4716 77.8393  56
   1  -2 -13 1088.99 182.959  55
   1  -2 -13 861.711 171.284  56
  -1  -2  13 802.412 138.377   4
  -1  -2  13 920.059 230.561  58
   1  -2 -12 517.007 285.952  42
  -1  -2  12 357.183 83.5772   4
   1  -2 -12 359.131 108.370  55
   1   2 -12 323.729 128.496  10
  -1  -2  12 547.855 184.223  34
   1  -2 -12 275.947 95.9989  56
  -1  -2  12 395.972 158.380  58
  -1  -2  11 215.354 115.232  34
  -1  -2  11 91.2700 43.8492   4
   1  -2 -11-59.1997 179.014  42
   1  -2 -11 78.1671 62.8498  56
   1  -2 -11 91.2783 67.3453  55
  -1  -2  11 56.7378 128.761  58
   1  -2 -10 2225.04 478.074  42
   1  -2 -10 2728.73 289.258  55
   1  -2 -10 2295.30 279.335  56
  -1  -2  10 2611.78 256.925   4
  -1  -2  10 2631.13 383.599  34
  -1  -2  10 2163.43 346.554  58
  -1  -2   9 377.987 135.119  34
   1  -2  -9 402.647 140.608  41
   1  -2  -8 2762.93 374.650  41
  -1  -2   8 2454.17 348.415  32
  -1  -2   8 2945.84 383.569  34
   1  -2  -8 2997.47 320.609  14
   1  -2  -7 1811.47 281.578  41
   1  -2  -7 1954.98 234.342  14
  -1  -2   7 1945.79 283.228  34
  -1  -2   7 2081.36 282.149  32
   1  -2  -6 494.398 135.534  41
  -1  -2   6 547.147 135.207  34
  -1  -2   6 487.587 92.0506  11
  -1  -2   6 493.451 128.553  32
   1  -2  -6 428.393 96.7637  16
   1  -2  -6 530.120 100.236  14
  -1  -2   5 60.6654 33.4530  11
   1  -2  -5-10.2866 33.0396  14
   1  -2  -5 60.1657 38.6868  16
   1  -2  -5 52.8947 62.5123  41
  -1  -2   5-17.9060 50.6595  34
  -1  -2   5 18.0916 51.1835  32
  -1  -2   4 3175.65 328.430  37
   1  -2  -4 3449.08 312.201  16
   1  -2  -4 3248.29 308.803  14
   1  -2  -4 2847.34 291.417  12
  -1  -2   4 3155.24 295.619  11
   1  -2  -4 2879.97 343.075  41
  -1  -2   4 3327.74 358.009  32
  -1  -2   4 3569.96 360.611  34
  -1  -2   3 3841.10 380.317  34
  -1  -2   3 4015.05 330.905  11
  -1  -2   3 3996.92 390.559  32
   1  -2  -3 3495.04 377.341  41
   1  -2  -3 3767.05 343.560  16
   1  -2  -3 3731.41 343.576  14
  -1  -2   3 3496.30 334.487  15
  -1  -2   3 3139.05 356.179  37
   1  -2  -3 3600.27 333.692  12
  -1  -2   2 48334.5 4066.53  37
   1  -2  -2 51587.8 4038.09  12
  -1  -2   2 53622.9 4090.33  32
   1  -2  -2 51539.9 4077.46  41
   1  -2  -2 49428.2 4041.77  16
  -1  -2   2 53504.0 4038.84  15
  -1  -2   2 55890.9 4077.62  34
  -1  -2   2 54551.8 4084.56  38
   1  -2  -1 796.843 134.012  35
   1  -2  -1 1282.74 170.625  36
  -1  -2   1 887.558 149.770  38
  -1  -2   1 1110.90 156.587  37
   1  -2  -1 890.016 120.023  12
  -1  -2   1 995.517 140.771  34
  -1  -2   1 891.280 148.718  32
   1  -2  -1 1058.98 153.289  41
   1  -2   0 66.6988 44.7538  35
  -1  -2   0 84.1125 60.4473  38
  -1  -2   0 35.8832 52.9553  37
   1  -2   0 73.6708 37.2970  12
   1  -2   0 69.9267 55.7095  41
  -1  -2   0 66.0361 32.6368  14
  -1  -2   0 72.1923 35.4580  16
  -1  -2   0 114.495 62.5980  32
   1  -2   0 55.0317 46.2672  15
   1  -2   0 81.1489 67.9818  36
   1  -2   1 21274.1 1738.29  12
   1  -2   1 23089.5 1796.64  36
   1  -2   1 23563.1 1783.50  35
  -1  -2  -1 22867.5 1778.29  38
   1  -2   1 22537.5 1759.87  15
  -1  -2  -1 21907.1 1775.25  37
  -1  -2  -1 21568.4 1736.09  16
   1  -2   1 22354.2 1719.11  11
  -1  -2  -1 21715.9 1733.75  14
   1  -2   1 20763.1 1746.99  41
   1  -2   2 13075.9 1062.14  34
   1  -2   2 13173.0 1062.71  36
   1  -2   2 13833.6 1058.84  35
   1  -2   2 11664.4 1004.92  12
   1  -2   2 12843.6 1036.32  15
  -1  -2  -2 11973.4 1039.96  37
   1  -2   2 12009.5 991.199  11
  -1  -2  -2 12170.9 1006.02  14
  -1  -2  -2 12662.2 1007.77  16
  -1  -2  -3 43357.9 3110.85  16
   1  -2   3 39465.1 3095.24  11
   1  -2   3 38236.8 3100.58  12
  -1  -2  -3 39794.8 3110.57  14
  -1  -2  -3 37310.2 3137.15  37
   1  -2   3 41127.7 3165.36  34
   1  -2   3 39757.4 3162.63  36
  -1  -2  -4 12720.5 1047.55  14
   1  -2   4 13112.0 1036.89  11
  -1  -2  -4 14048.3 1053.85  16
   1  -2   4 11604.4 1089.30  36
  -1  -2  -4 11307.2 1063.07  37
   1  -2   4 13356.1 1104.12  34
   1  -2   5-17.7682 56.9543  36
  -1  -2  -5 22.0803 44.1393  14
   1  -2   5 9.20285 27.8197  11
   1  -2   5 18.7374 63.3084  34
  -1  -2  -5 22.2781 42.9151  16
   1  -2   6 15147.6 1182.55  11
   1  -2   6 13942.9 1244.45  34
  -1  -2  -6 15061.4 1194.10  14
   1  -2   6 12598.2 1222.88  36
   1  -2   7 3384.62 418.812  36
   1  -2   7 3254.34 424.923  34
   1  -2   7 4243.06 385.335  11
  -1  -2  -7 3981.55 391.266  14
  -1  -2  -8 1107.60 185.121  14
   1  -2   8 1299.05 240.310  34
   1  -2   8 1561.30 200.685  11
   1  -2   9 507.874 142.013  58
  -1  -2  -9 653.941 116.846  56
  -1  -2  -9 743.135 144.706  14
  -1  -2  -9 503.940 156.581  17
  -1   2  -9 817.560 129.277   1
   1  -2   9 646.302 134.281  11
   1  -2   9 612.438 103.537   5
  -1  -2  -9 483.481 230.330  42
   1  -2   9 578.969 176.221  34
  -1  -2 -10 3221.79 363.710  56
   1  -2  10 2989.06 414.881  58
  -1   2 -10 3828.45 371.403   1
  -1  -2 -10 3778.40 372.124  55
   1  -2  10 3741.72 349.871   5
  -1  -2 -10 3327.37 592.557  42
   1  -2  10 3218.06 454.105  34
  -1  -2 -10 3578.99 450.329  17
   1  -2  10 3551.53 398.744  11
  -1  -2 -11-28.4407 85.9458  17
  -1  -2 -11 46.5468 54.9833  55
  -1  -2 -11-15.8646 53.6042  56
   1  -2  11 21.3086 50.9111  11
   1  -2  11-70.9334 75.7871  34
   1  -2  11 12.0196 38.5322   5
  -1   2 -11-15.0796 68.3560   2
   1  -2  11 52.0643 83.4396  58
  -1  -2 -11-60.5365 194.027  42
  -1   2 -12 371.505 106.983   2
  -1  -2 -12 262.537 223.373  42
   1  -2  12 415.538 150.412  58
  -1  -2 -12 279.397 100.610  56
  -1  -2 -12 489.227 171.866  17
   1  -2  12 353.930 118.616  11
   1  -2  13 831.290 206.574  58
  -1  -2 -13 574.222 195.268  17
  -1  -2 -13 850.225 168.950  56
  -1  -2 -13 689.957 317.940  42
  -1   2 -13 741.074 150.694   2
  -1   2 -14 3180.92 338.669   2
  -1  -2 -14 2713.76 579.693  42
  -1  -2 -14 2703.24 411.060  17
   1  -2  14 2026.82 360.056  58
  -1  -2 -14 2841.61 345.168  56
  -1   2 -15 162.670 86.5408   2
  -1  -2 -15 399.668 266.728  42
   1  -2  15 189.758 130.445  58
  -1  -2 -15 300.669 140.875  17
  -1  -2 -15 176.384 97.1955  56
   1  -2  15 211.290 77.8399   4
  -1  -2 -16 1415.13 255.950  17
  -1  -2 -16 720.857 313.609  42
   1  -2  16 1147.13 160.965   4
  -1  -2 -16 1190.26 205.381  56
   1  -2  16 1286.39 234.104  58
  -1   2 -16 1063.05 177.126   2
   1  -2  17 20.2347 80.8904  58
  -1  -2 -17-151.702 202.143  42
  -1   2 -17 25.1247 55.3414   2
  -1  -2 -17-21.8595 84.2070  17
  -1  -2 -18 312.667 187.885  42
  -1   2 -18 265.422 74.1913   2
  -1   2 -19 33.6943 36.0900   2
  -1  -3  18 167.283 73.8496  58
   1  -3 -18 120.559 93.5788  44
  -1  -3  17 59.0971 75.8819  58
   1  -3 -17-27.9707 61.6056  56
  -1  -3  16 24.9551 92.5426  58
   1  -3 -16 50.6437 65.2904  23
   1  -3 -16 102.038 81.4647  56
  -1  -3  16 107.251 60.9135   4
  -1  -3  15 24.2897 46.8901   4
   1  -3 -15 37.9154 78.5069  56
  -1  -3  15 29.3990 121.688  58
   1  -3 -15 97.5816 78.0804  23
  -1  -3  14 2516.88 403.456  58
   1  -3 -14 1902.60 310.527  23
  -1  -3  14 3295.23 314.699   4
   1   3 -14 2606.84 299.375   7
   1  -3 -14 2968.88 348.804  56
  -1  -3  13 660.424 125.363   4
  -1  -3  13 656.409 223.286  58
   1  -3 -13 550.945 306.927  42
   1  -3 -13 773.254 165.233  55
   1  -3 -13 541.891 148.380  23
   1  -3 -13 527.941 146.526  56
   1   3 -13 568.530 130.272   7
   1  -3 -12 5842.80 556.362  56
   1  -3 -12 4993.43 812.468  42
   1  -3 -12 4418.66 534.325  23
   1  -3 -12 5785.99 551.185  55
  -1  -3  12 5560.82 502.752   4
  -1  -3  12 4696.80 626.096  58
   1  -3 -11 18.3737 65.1196  56
   1  -3 -11-26.4614 74.8096  17
  -1  -3  11 45.7397 84.6513  34
   1  -3 -11 130.782 209.590  42
  -1  -3  11-24.5348 57.1451   4
   1  -3 -11-17.4868 64.7323  55
  -1  -3  11-103.206 116.235  58
   1  -3 -10 487.092 276.872  42
  -1  -3  10 273.613 81.0879   4
  -1  -3  10 295.985 146.559  58
   1  -3 -10 316.377 96.6804  55
   1  -3 -10 373.607 126.771  17
  -1  -3  10 258.154 167.217  34
   1  -3 -10 221.222 100.391  56
   1  -3  -9 111.224 179.136  42
   1  -3  -9 299.149 116.689  17
  -1  -3   9 198.469 128.472  34
  -1  -3   9 417.780 158.166  36
  -1  -3   9 371.202 156.037  58
   1  -3  -9 230.906 84.1507  56
  -1  -3   9 187.574 65.4658   4
   1  -3  -8 17656.9 1529.33  56
   1  -3  -8 18197.9 1783.86  42
  -1  -3   8 18225.0 1501.03   4
  -1  -3   8 14973.6 1605.72  58
  -1  -3   8 19445.1 1703.17  34
   1  -3  -8 20212.7 1554.86  47
   1  -3  -8 24039.6 1628.35  17
   1  -3  -8 19611.1 1707.31  41
   1  -3  -8 18433.5 1506.43  19
   1  -3  -7 3470.39 373.655  56
  -1  -3   7 3273.86 400.910  53
   1  -3  -7 3482.49 354.048  19
   1  -3  -7 4318.49 402.921  47
   1  -3  -7 4729.20 447.004  17
  -1  -3   7 3303.48 483.096  34
   1  -3  -7 3990.27 510.070  41
  -1  -3   7 3835.87 352.323   4
   1  -3  -7 4434.31 435.654  16
   1  -3  -6 2172.52 271.774  16
  -1  -3   6 1860.20 319.346  34
   1  -3  -6 2287.25 347.302  41
   1  -3  -5 2333.81 362.237  41
  -1  -3   5 2637.08 370.096  34
   1  -3  -5 3043.75 321.364  16
   1  -3  -4 4807.30 556.924  41
   1  -3  -4 5196.55 489.418  12
   1  -3  -4 5821.35 511.893  16
  -1  -3   4 4769.96 554.194  34
   1  -3  -3 48341.0 3857.27  41
  -1  -3   3 46109.0 3841.67  37
   1  -3  -3 48007.0 3779.24  12
   1  -3  -3 49744.2 3793.42  16
   1  -3  -2 120.237 85.6916  41
  -1  -3   2 21.5462 72.8559  37
   1  -3  -2 54.7740 52.8346  16
  -1  -3   2 18.2369 58.5291  38
   1  -3  -2 24.9319 46.2345  12
  -1  -3   1 4969.85 450.830  16
  -1  -3   1 4208.49 498.265  37
  -1  -3   1 4681.91 490.825  38
   1  -3  -1 4933.73 457.561  12
   1  -3  -1 5019.94 504.447  41
  -1  -3   0 21.9396 62.1241  37
   1  -3   0 74.9874 55.1757  12
   1  -3   0 92.8131 82.3000  36
  -1  -3   0 33.9967 40.3221  16
  -1  -3  -1 8423.63 711.602  16
   1  -3   1 8671.72 744.243  15
   1  -3   1 8737.34 804.699  36
   1  -3   1 7672.91 712.564  12
  -1  -3  -1 7486.88 771.227  37
   1  -3   2 561.687 156.867  36
  -1  -3  -2 431.621 131.781  37
   1  -3   2 480.704 103.816  12
  -1  -3  -2 457.160 99.4362  16
  -1  -3  -2 575.590 103.216  14
   1  -3   2 508.285 115.886  15
   1  -3   3 747.543 127.604  12
   1  -3   3 763.569 183.540  36
  -1  -3  -3 468.770 139.861  37
   1  -3   3 726.991 142.877  15
  -1  -3  -3 774.183 126.697  16
  -1  -3  -3 584.412 119.623  14
   1  -3   4 2903.89 376.348  36
  -1  -3  -4 2868.94 302.494  16
  -1  -3  -4 2470.65 299.931  14
   1  -3   4 2546.99 319.779  15
   1  -3   4 2737.53 371.734  34
   1  -3   5 542.156 137.114  15
  -1  -3  -5 540.332 119.524  16
   1  -3   5 524.226 154.044  35
   1  -3   5 533.409 161.437  36
   1  -3   5 782.043 192.880  34
  -1  -3  -5 510.405 118.950  14
   1  -3   6 3974.96 462.392  15
   1  -3   6 4291.57 511.597  35
  -1  -3  -6 3786.80 437.661  14
   1  -3   6 4735.85 538.934  34
   1  -3   6 3983.25 505.331  36
   1  -3   6 4659.93 428.376  11
   1  -3   7 8874.70 801.042  11
  -1  -3  -7 8984.83 772.071  56
   1  -3   7 8691.63 755.989   5
   1  -3   7 8140.53 896.986  36
  -1  -3  -7 8643.60 838.000  17
   1  -3   7 9394.01 930.007  34
   1  -3   7 8967.44 875.047  58
  -1  -3  -7 7485.36 965.742  42
  -1  -3  -7 9940.68 765.248  27
  -1  -3  -7 8949.81 830.238  14
   1  -3   8 580.191 131.711  11
  -1  -3  -8 562.349 157.442  17
  -1  -3  -8 369.104 221.792  42
  -1  -3  -8 562.068 145.619  14
   1  -3   8 627.606 208.787  34
   1  -3   8 267.801 144.133  36
  -1  -3  -8 578.973 106.750  27
  -1  -3  -8 480.549 113.921  56
   1  -3   8 638.251 174.912  58
  -1  -3  -9 1731.25 233.689  56
   1  -3   9 2233.37 371.926  34
   1  -3   9 2134.18 274.033  11
   1  -3   9 1917.79 316.203  58
  -1  -3  -9 2054.45 292.648  14
  -1  -3  -9 1669.95 288.266  17
  -1  -3 -10 849.170 214.857  17
   1  -3  10 1334.84 259.832  58
  -1  -3 -10 1017.75 215.215  14
  -1   3 -10 1277.64 182.947   1
   1  -3  10 1279.84 289.618  34
   1  -3  10 1169.16 213.720  11
  -1  -3 -10 1486.67 201.627  56
   1  -3  11 3854.58 478.843  58
  -1  -3 -11 2494.87 407.763  17
   1  -3  11 3390.45 488.603  35
  -1  -3 -11 2357.91 555.301  42
  -1  -3 -11 3615.13 379.324  56
   1  -3  12 1522.67 305.933  58
  -1  -3 -12 908.337 395.265  42
   1  -3  12 1589.66 212.353   4
  -1  -3 -12 1710.52 255.267  56
  -1   3 -12 2067.72 249.842   2
  -1  -3 -12 2055.51 333.337  17
   1  -3  13 316.634 176.265  58
  -1  -3 -13 95.9773 119.126  17
   1  -3  13 186.911 79.2183   4
  -1   3 -13 171.114 84.1257   2
  -1  -3 -13 176.758 97.0448  56
  -1  -3 -13 69.9291 211.719  42
  -1   3 -14 1366.64 193.624   2
  -1  -3 -14 1191.09 213.333  56
  -1  -3 -14 1028.93 246.195  17
   1  -3  14 1393.65 275.005  58
  -1  -3 -14 934.516 369.508  42
   1  -3  14 1366.52 184.763   4
  -1   3 -15 1004.61 160.736   2
  -1  -3 -15 1291.54 205.033  56
  -1  -3 -15 896.792 218.163  17
   1  -3  15 1061.71 156.208   4
   1  -3  15 898.120 220.233  58
  -1   3 -16 11.1840 46.4896   2
   1  -3  16 110.714 91.7295  58
  -1  -3 -16 45.6196 91.2896  17
  -1  -3 -16 32.8519 76.6230  56
   1  -3  16 126.489 56.4818   4
   1  -3  17 154.661 92.3846  58
  -1  -3 -17 139.968 92.1614  17
  -1   3 -17 104.873 51.3459   2
   1  -3  17 161.954 52.5549   4
   1  -3  18 420.893 95.0177  58
  -1  -3 -18 342.741 134.230  44
   1  -4 -16-30.6174 92.6597  44
   1  -4 -16 170.658 75.6989  56
  -1  -4  16 33.0197 70.7381  58
   1   4 -15 603.927 106.951   7
   1  -4 -15 830.414 153.406  56
   1  -4 -15 527.191 214.569  44
  -1  -4  15 1006.60 191.710  58
  -1  -4  14 187.200 125.141  58
   1   4 -14 339.976 85.6330   7
   1  -4 -14 216.847 108.188  56
   1  -4 -13 6790.05 612.359  56
  -1  -4  13 5116.45 643.206  58
   1   4 -13 5731.49 544.039   7
  -1  -4  13 6689.89 557.845   4
  -1  -4  12 294.392 99.1353   4
   1  -4 -12 362.744 130.820  56
  -1  -4  12 135.135 136.618  58
   1  -4 -12 236.431 219.725  44
   1  -4 -11 1883.53 500.405  44
  -1  -4  11 3402.03 343.531   4
   1  -4 -11 4012.03 407.862  56
  -1  -4  11 2347.20 416.544  58
   1  -4 -10 136.460 70.8744  19
  -1  -4  10 55.0442 54.2451  24
  -1  -4  10 40.0278 57.3474   4
   1  -4 -10 135.926 92.9789  56
   1  -4 -10 241.568 223.591  44
  -1  -4   9 1309.36 193.890   4
   1  -4  -9 1797.47 223.585  19
   1  -4  -9 1371.77 301.702  43
  -1  -4   9 1457.60 184.164  24
   1  -4  -9 1287.49 371.040  44
   1  -4  -9 1453.20 227.974  56
  -1  -4   9 1520.39 257.728  50
   1  -4  -8 1837.06 335.682  43
  -1  -4   8 1564.11 354.256  36
   1  -4  -8 891.677 334.864  44
   1  -4  -8 1769.95 256.634  47
   1  -4  -8 1575.91 219.731  19
   1  -4  -8 1961.32 231.348  27
   1  -4  -8 1869.98 249.212  56
  -1  -4   8 1515.68 260.672  50
  -1  -4   7 828.398 191.181  50
   1  -4  -7 1602.73 191.470  27
   1  -4  -7 788.028 287.650  44
   1  -4  -7 1346.77 233.681  16
   1  -4  -7 1021.10 164.952  19
   1  -4  -7 1030.29 185.925  47
  -1  -4   7 1335.54 317.210  36
   1  -4  -7 902.164 240.799  43
  -1  -4   6 229.869 149.000  36
   1  -4  -6 328.782 87.2181  27
   1  -4  -6 197.273 150.661  44
  -1  -4   6 277.141 122.883  50
  -1  -4   6 236.072 66.0018  25
   1  -4  -6 336.131 85.9528  19
   1  -4  -6 632.182 186.029  43
   1  -4  -6 256.198 102.362  47
   1  -4  -6 314.637 114.858  16
  -1  -4   6 295.391 128.048  53
   1  -4  -5 31.8597 113.428  43
  -1  -4   5 128.014 56.3514  25
   1  -4  -5-46.3966 111.386  44
   1  -4  -5 142.709 81.9895  47
   1  -4  -5 209.479 67.8578  19
  -1  -4   5 308.995 156.800  36
   1  -4  -5 228.859 98.4221  16
  -1  -4   5 89.7539 80.2690  50
   1  -4  -5 276.050 78.7734  27
  -1  -4   5 117.766 98.0799  53
   1  -4  -4 6622.00 580.094  19
   1  -4  -4 6719.65 719.414  43
   1  -4  -4 7083.37 770.577  41
  -1  -4   4 5814.06 558.432  25
  -1  -4   4 6247.11 649.586  50
   1  -4  -4 6750.45 608.201  47
   1  -4  -4 7653.43 676.178  16
   1  -4  -4 7230.96 593.047  27
  -1  -4   4 6305.01 769.588  36
  -1  -4   4 6337.14 655.322  53
   1  -4  -4 5622.03 756.699  44
   1  -4  -3 390.847 88.8442  27
  -1  -4   3 311.054 110.778  48
  -1  -4   3 435.799 140.384  46
  -1  -4   3 334.257 75.5447  21
   1  -4  -3 426.972 128.912  16
   1  -4  -3 294.079 163.342  44
   1  -4  -3 224.579 71.6274  19
  -1  -4   3 105.619 105.770  50
  -1  -4   3 309.318 67.5286  24
  -1  -4   3 121.034 131.197  36
  -1  -4   3 281.035 110.577  53
   1  -4  -3 268.597 140.739  43
  -1  -4   3 284.556 66.9374  25
  -1  -4   2 344.464 75.3633  21
   1  -4  -2 325.259 175.509  44
  -1  -4   2 246.403 112.455  50
  -1  -4   2 290.979 111.573  53
  -1  -4   2 278.458 68.9908  25
  -1  -4   2 348.326 177.173  36
   1  -4  -2 380.824 113.476  16
   1  -4  -2 269.307 76.8960  27
   1  -4  -2 381.861 149.270  43
  -1  -4   2 417.056 124.518  48
  -1  -4   2 407.959 145.382  46
  -1  -4   2 362.349 71.1007  24
  -1  -4   1 5578.59 520.889  21
  -1  -4   1 6720.07 546.093  20
   1  -4  -1 6143.98 535.884  27
   1  -4  -1 5567.36 718.651  44
  -1  -4   1 5914.09 582.030  16
  -1  -4   1 6698.31 781.333  44
  -1  -4   1 6578.69 641.120  46
  -1  -4   1 5764.78 604.953  48
   1  -4  -1 5302.11 592.625  16
  -1  -4   1 5700.21 516.488  25
   1  -4  -1 7009.86 690.574  43
  -1  -4   0 12722.1 1149.92  43
   1  -4   0 11519.7 1069.83  16
  -1  -4   0 12741.8 1245.11  44
   1  -4   0 13906.1 1162.76  43
  -1  -4   0 11725.0 986.378  21
  -1  -4   0 11801.1 1047.52  16
   1  -4   0 11871.9 997.240  27
  -1  -4   0 13029.7 1093.56  48
  -1  -4   0 11519.6 982.031  25
   1  -4   0 13101.4 1235.75  44
  -1  -4   0 12211.9 1003.33  20
   1  -4   1 6291.30 640.356  51
  -1  -4  -1 5939.39 560.988  21
  -1  -4  -1 6274.35 784.260  44
   1  -4   1 8488.64 685.114  50
  -1  -4  -1 6051.26 573.519  20
  -1  -4  -1 6620.99 562.232  25
   1  -4   1 6833.09 655.165  16
  -1  -4  -1 7120.15 636.648  16
  -1  -4  -1 5478.53 680.358  43
  -1  -4  -1 6927.28 662.145  48
   1  -4   1 7897.96 751.617  43
   1  -4   2 1287.18 288.122  36
  -1  -4  -2 1323.76 206.177  48
  -1  -4  -2 1087.73 174.619  16
  -1  -4  -2 743.971 106.460  21
  -1  -4  -2 1128.79 273.025  44
  -1  -4  -2 1011.74 225.274  43
  -1  -4  -2 1149.25 127.367  27
   1  -4   2 1187.76 195.585  50
  -1  -4  -3 89.4877 136.755  44
  -1  -4  -3 202.792 104.174  48
   1  -4   3 644.046 143.598  50
  -1  -4  -3 419.833 115.355  16
   1  -4   3 199.643 155.170  36
  -1  -4  -3 340.448 73.8917  21
  -1  -4  -3-33.8612 116.225  49
  -1  -4  -3 421.213 82.7642  27
  -1  -4  -3 508.813 174.450  43
  -1  -4  -4 234.526 70.0355  27
  -1  -4  -4 264.671 96.7175  16
   1  -4   4 123.135 170.906  36
  -1  -4  -4 133.533 114.391  43
  -1  -4  -4 312.373 108.305  14
  -1  -4  -4 374.231 200.819  44
   1  -4   4 360.184 129.465  50
   1  -4   5 1624.54 251.405  50
  -1  -4  -5 985.645 307.131  44
  -1  -4  -5 1871.23 271.900  14
  -1  -4  -5 1949.84 265.263  16
   1  -4   5 1276.68 246.514  15
  -1  -4  -5 1652.49 198.954  27
  -1  -4  -5 1272.20 281.968  43
   1  -4   5 1403.70 317.293  36
   1  -4   6 88.6131 86.5061  50
   1  -4   6 87.8056 115.764  36
   1  -4   6 423.725 171.184  58
  -1  -4  -6 173.437 88.0604  47
  -1  -4  -6 224.654 144.925  43
  -1  -4  -6 403.513 92.5386  27
  -1  -4  -6 131.991 81.0209  14
  -1  -4  -6 52.2377 158.488  44
   1  -4   7 34.0203 102.832  58
  -1  -4  -7 39.6992 103.920  43
  -1  -4  -7 54.6845 75.4639  47
  -1  -4  -7 55.4109 167.459  44
  -1  -4  -7 39.3883 54.3819  27
   1  -4   7 179.993 144.245  36
  -1  -4  -7-28.5279 61.0060  14
   1  -4   7 22.5805 83.6050  50
  -1  -4  -8 4834.84 514.867  47
   1  -4   8 5346.71 685.032  36
  -1  -4  -8 3423.74 589.314  43
  -1  -4  -8 6081.84 499.639  27
   1  -4   8 5262.65 623.533  58
  -1  -4  -8 2574.72 615.493  44
   1  -4   8 6034.06 567.994  50
  -1  -4  -9 1820.89 382.313  43
  -1  -4  -9 2732.55 298.710  27
  -1  -4  -9 2302.70 285.304  19
  -1  -4  -9 2880.03 317.488  56
   1  -4   9 2502.69 403.726  58
  -1  -4  -9 2039.57 348.629  17
  -1  -4 -10 425.477 176.204  17
  -1  -4 -10 476.819 113.029  19
  -1  -4 -10 874.121 162.199  56
   1  -4  10 476.785 107.304   4
  -1  -4 -10 397.130 204.223  43
   1  -4  10 855.563 232.212  58
   1  -4  11 3188.46 341.686   4
  -1  -4 -11 2925.92 494.618  43
   1  -4  11 3499.47 491.224  58
  -1  -4 -11 3795.92 394.601  56
  -1  -4 -11 2455.64 416.108  17
  -1  -4 -11 3453.52 362.070  19
   1  -4  12 4945.31 559.322  58
  -1  -4 -12 4186.02 452.669  56
   1  -4  12 4335.55 413.017   4
   1  -4  13 237.698 78.1173   4
  -1  -4 -13 292.521 108.772  56
  -1  -4 -13-56.1628 199.973  44
  -1  -4 -13 568.451 199.318  43
   1  -4  13 382.897 164.684  58
   1  -4  14 76.2200 97.9022  58
  -1  -4 -14 16.9503 67.8076  56
   1  -4  14 45.2772 46.9081   4
  -1  -4 -14-49.5308 140.030  44
   1  -4  15 787.643 171.969  58
   1  -4  15 784.711 119.565   4
  -1  -4 -15 849.386 153.643  56
  -1  -4 -15 615.709 223.021  44
  -1  -4 -16 93.5542 110.730  44
   1  -5 -14 88.0710 104.135  44
   1   5 -14 61.4271 38.8871   7
   1  -5 -14 60.1892 54.7780  56
   1  -5 -13-76.7637 115.983  44
  -1  -5  13-28.5779 64.7695  51
   1  -5 -13-43.2568 72.2563  56
   1   5 -13 43.6495 40.6573   7
   1   5 -12 3196.74 305.384   7
   1  -5 -12 3024.04 341.944  56
  -1  -5  12 3075.60 292.303  24
  -1  -5  11 962.329 142.283  24
   1  -5 -11 880.065 303.245  44
   1  -5 -11 1282.32 198.879  56
  -1  -5  10 169.902 110.653  50
   1  -5 -10 224.835 94.7212  19
   1  -5 -10 304.320 98.2558  27
   1  -5 -10 409.868 182.809  43
  -1  -5  10 132.918 61.4946  24
  -1  -5   9 687.147 176.414  50
   1  -5  -9 562.977 127.797  19
   1  -5  -9 293.469 220.928  44
   1  -5  -9 438.445 189.942  43
   1  -5  -9 520.735 130.274  27
  -1  -5   9 528.447 111.028  24
   1  -5  -8 818.624 150.955  27
   1  -5  -8 697.804 167.349  47
   1  -5  -8 622.162 222.763  43
   1  -5  -8 800.781 147.899  19
  -1  -5   8 615.436 181.288  50
  -1  -5   8 556.709 113.406  24
   1  -5  -8 299.324 244.467  44
  -1  -5   7 115.985 107.414  50
   1  -5  -7 43.0677 89.2240  47
  -1  -5   7 36.8097 47.4936  24
   1  -5  -7 127.765 70.5047  27
  -1  -5   7 71.1152 58.2154  25
   1  -5  -7 338.497 169.206  43
   1  -5  -7 16.4724 55.8465  19
  -1  -5   6 1635.75 213.483  25
   1  -5  -6 1911.55 278.128  47
  -1  -5   6 1566.80 293.698  50
  -1  -5   6 1651.29 213.496  24
   1  -5  -6 1663.76 409.315  44
   1  -5  -6 2289.80 258.678  27
   1  -5  -6 1912.89 245.578  19
   1  -5  -6 1533.32 337.159  43
   1  -5  -5 1906.93 374.964  43
  -1  -5   5 2293.56 349.316  50
   1  -5  -5 1907.74 256.718  19
   1  -5  -5 2693.16 285.333  27
   1  -5  -5 2329.50 308.433  47
  -1  -5   5 1935.49 240.729  25
   1  -5  -5 2222.72 457.558  44
  -1  -5   5 1944.61 242.114  24
   1  -5  -4 401.213 223.362  44
  -1  -5   4 391.281 93.2014  24
   1  -5  -4 531.540 117.391  27
  -1  -5   4 476.169 165.616  50
  -1  -5   4 485.900 103.657  25
   1  -5  -4 461.229 108.428  19
   1  -5  -4 336.607 182.965  43
  -1  -5   4 413.911 103.406  21
   1  -5  -4 393.988 104.479  21
   1  -5  -4 524.121 140.140  47
   1  -5  -3 461.165 181.564  43
  -1  -5   3 324.038 93.0749  24
  -1  -5   3 426.865 104.827  21
   1  -5  -3 383.452 100.376  19
   1  -5  -3 445.888 127.404  47
  -1  -5   3 236.461 154.279  50
   1  -5  -3 393.793 210.271  44
  -1  -5   3 555.773 111.937  25
   1  -5  -3 296.089 103.068  27
   1  -5  -3 371.449 98.3253  21
   1  -5  -2 2772.67 502.261  44
  -1  -5   2 2845.73 299.626  25
  -1  -5   2 2892.48 306.344  21
   1  -5  -2 3261.21 484.493  43
   1  -5  -2 2389.39 294.630  21
   1  -5  -2 3035.19 318.846  27
  -1  -5   2 3273.64 423.968  50
   1  -5  -2 2482.54 323.662  47
  -1  -5   1 8702.02 728.906  21
   1  -5  -1 7305.57 715.906  21
   1  -5  -1 7638.46 821.182  16
   1  -5  -1 8913.83 737.620  27
  -1  -5   1 8060.36 714.908  25
   1  -5  -1 9742.54 958.995  43
   1  -5   0 7703.21 742.070  25
  -1  -5   0 10773.1 1006.40  43
  -1  -5   0 8508.22 755.821  21
   1  -5   0 8114.22 859.707  16
  -1  -5   0 8799.89 839.985  16
  -1  -5   0 10505.5 798.048  20
  -1  -5   0 8424.63 749.900  25
  -1  -5  -1 509.782 220.584  43
  -1  -5  -1 935.711 314.442  44
   1  -5   1 566.935 207.061  51
  -1  -5  -1 576.460 132.533  20
   1  -5   1 386.299 123.629  21
   1  -5   1 434.679 173.305  16
   1  -5   1 372.113 110.154  25
  -1  -5  -1 481.755 110.845  21
  -1  -5  -1 465.686 145.479  16
  -1  -5  -2-15.1334 58.3275  20
  -1  -5  -2-50.9695 52.7613  27
  -1  -5  -2 58.8775 140.669  44
   1  -5   2-27.0986 104.404  51
  -1  -5  -2-25.3029 63.4278  21
  -1  -5  -2-42.9635 165.510  43
   1  -5   2 38.6286 70.1721  21
  -1  -5  -3 377.054 99.2278  21
  -1  -5  -3 437.710 111.590  20
  -1  -5  -3 306.167 183.751  43
  -1  -5  -3 298.210 193.786  44
   1  -5   3 334.226 98.4251  21
  -1  -5  -3 550.566 112.885  27
   1  -5   3 623.309 174.216  51
  -1  -5  -4 3884.12 562.074  43
  -1  -5  -4 2426.00 532.100  44
  -1  -5  -4 3718.95 388.207  19
  -1  -5  -4 3876.89 394.492  20
   1  -5   4 2994.49 441.103  51
  -1  -5  -4 2958.47 403.548  47
  -1  -5  -4 5021.06 410.973  27
  -1  -5  -4 4103.21 382.672  21
  -1  -5  -5 108.431 80.2114  19
  -1  -5  -5 61.7425 132.437  44
  -1  -5  -5 190.960 109.332  47
  -1  -5  -5 90.8514 161.379  43
   1  -5   5 240.535 125.001  51
  -1  -5  -5 179.982 82.5269  20
  -1  -5  -5 160.039 83.0648  27
  -1  -5  -6 918.904 156.774  27
  -1  -5  -6 666.179 163.706  47
  -1  -5  -6 692.171 247.812  43
  -1  -5  -6 857.314 153.392  20
  -1  -5  -6 531.742 132.670  19
  -1  -5  -6 501.287 265.149  44
   1  -5   6 918.755 215.263  51
  -1  -5  -7 558.950 148.375  47
  -1  -5  -7 189.327 182.382  44
  -1  -5  -7 231.811 161.170  43
   1  -5   7 637.132 169.916  51
  -1  -5  -7 612.621 134.261  19
  -1  -5  -7 476.543 116.537  20
   1  -5   7 601.324 111.549  25
  -1  -5  -7 464.851 118.524  27
  -1  -5  -8 932.063 182.667  47
  -1  -5  -8 187.873 218.889  44
  -1  -5  -8 597.116 226.517  43
   1  -5   8 782.205 131.364  25
  -1  -5  -8 707.388 136.087  20
   1  -5   8 560.047 171.877  51
  -1  -5  -8 784.958 152.335  19
  -1  -5  -8 976.538 159.744  27
  -1  -5  -9 247.945 94.7972  19
   1  -5   9 250.541 112.645  51
   1  -5   9 190.527 68.0011  24
  -1  -5  -9 305.194 120.123  47
  -1  -5  -9 60.9936 173.143  44
  -1  -5  -9 133.815 143.849  43
  -1  -5 -10 843.562 263.804  43
  -1  -5 -10 1366.73 196.580  19
   1  -5  10 1202.19 209.557  51
   1  -5  10 1089.61 156.997  24
  -1  -5 -11 487.249 107.940  19
  -1  -5 -11 38.5372 118.382  43
  -1  -5 -11 106.619 152.183  44
   1  -5  11 276.096 75.5304  24
   1  -5  11 363.892 112.003  51
   1  -5  12 986.212 133.100  24
   1  -5  12 1049.64 168.894  51
  -1  -5 -12 906.825 238.292  43
  -1  -5 -12 1138.87 160.681  19
  -1  -5 -13 827.747 255.786  44
  -1   5 -13 1134.98 141.218   7
  -1  -5 -13 1124.50 238.127  43
  -1   5 -14 128.254 42.0572   7
  -1  -5 -14 213.071 126.378  44
   1   6 -11 321.861 59.8058   7
  -1  -6  11 408.299 90.9365  51
  -1  -6  10 227.274 86.3322  51
   1  -6 -10 105.427 131.505  44
   1   6 -10 302.292 64.5177   7
  -1  -6   9 89.8778 76.1117  51
   1  -6  -9 231.963 77.0826  20
   1  -6  -9 287.204 170.536  44
   1   6  -9 252.118 64.1180   7
  -1  -6   9 233.119 68.3027  24
   1  -6  -8 499.913 110.910  20
   1  -6  -8 384.060 105.600  27
  -1  -6   8 417.863 92.3058  25
  -1  -6   8 285.726 122.908  51
   1  -6  -8 183.042 191.562  44
  -1  -6   8 358.205 81.9750  24
  -1  -6   7 64.4471 52.8892  24
   1  -6  -7 148.348 183.096  44
   1  -6  -7 158.700 75.7215  27
   1  -6  -7 100.494 73.7733  20
  -1  -6   7 41.7314 48.9112  25
  -1  -6   7 44.8703 76.0062  51
  -1  -6   6 4246.27 398.163  25
   1  -6  -6 3561.48 411.240  20
   1  -6  -6 4992.60 471.489  47
   1  -6  -6 4721.05 433.204  27
  -1  -6   6 4316.75 398.491  24
  -1  -6   5 93.3442 59.4174  24
   1  -6  -5 114.813 106.753  47
  -1  -6   5 214.052 76.9583  25
   1  -6  -5 255.771 91.5406  27
   1  -6  -5 191.047 96.7966  20
  -1  -6   5 25.1016 81.1448  51
   1  -6  -4-13.3749 57.1690  21
  -1  -6   4 24.8974 62.3923  25
   1  -6  -4-16.3183 88.9037  20
  -1  -6   4-26.2863 67.3517  21
   1  -6  -4 95.0261 81.2267  47
   1  -6  -4 120.377 78.7642  27
   1  -6  -3 1320.45 215.683  20
   1  -6  -3 1698.63 224.793  27
  -1  -6   3 1556.93 208.598  25
   1  -6  -3 1713.79 218.673  21
   1  -6  -3 1397.33 229.861  47
  -1  -6   3 1880.89 224.078  21
   1  -6  -2 3633.14 392.088  21
  -1  -6   2 3969.21 398.726  21
   1  -6  -2 3656.97 406.653  20
   1  -6  -2 4422.21 411.138  27
  -1  -6   2 3852.37 387.631  25
   1  -6  -2 3523.21 413.108  47
   1  -6  -1 158.478 84.4596  21
  -1  -6   1 197.889 93.2771  21
  -1  -6   1 284.037 88.7310  25
  -1  -6   0 3075.22 330.753  21
  -1  -6   0 2871.50 344.070  20
  -1  -6   0 3305.16 327.493  25
   1  -6   0 2669.45 322.345  21
  -1  -6  -1 199.914 108.512  47
   1  -6   1 143.197 81.7915  21
  -1  -6  -1 281.872 99.4619  21
   1  -6   1 353.914 101.845  25
  -1  -6  -1 348.031 109.408  20
   1  -6   2 328.476 157.646  51
  -1  -6  -2 416.869 112.188  21
  -1  -6  -2 386.465 128.410  47
  -1  -6  -2 510.649 128.028  20
   1  -6   2 393.598 103.581  25
   1  -6   2 323.627 109.447  21
  -1  -6  -3 348.222 127.376  47
  -1  -6  -3 635.187 127.200  21
   1  -6   3 437.199 108.712  21
   1  -6   3 513.944 159.993  51
   1  -6   3 431.350 108.232  25
  -1  -6  -3 627.057 124.004  27
  -1  -6  -3 454.191 123.263  20
  -1  -6  -4 1520.29 328.367  43
   1  -6   4 971.863 161.484  25
   1  -6   4 840.519 218.114  51
  -1  -6  -4 1105.21 170.368  21
  -1  -6  -4 1200.51 192.438  20
  -1  -6  -4 1305.29 221.796  47
  -1  -6  -4 1272.13 181.836  27
   1  -6   5-73.9971 54.3508  25
  -1  -6  -5-39.9959 82.7632  47
  -1  -6  -5-14.9723 55.4359  19
  -1  -6  -5 87.4937 155.020  43
  -1  -6  -5 91.1116 77.8222  20
  -1  -6  -5 14.1337 64.0846  27
   1  -6   5 69.3490 53.8503  24
   1  -6   5-150.871 139.601  51
  -1  -6  -6 703.670 139.873  20
  -1  -6  -6 750.098 138.974  19
  -1  -6  -6 164.232 216.992  44
  -1  -6  -6 674.843 235.393  43
   1  -6   6 685.460 118.939  24
   1  -6   6 696.823 122.199  25
  -1  -6  -6 656.214 165.157  47
   1  -6   6 707.619 185.387  51
   1  -6   7 1537.83 252.010  51
   1  -6   7 1465.67 186.744  24
  -1  -6  -7 930.890 305.093  44
  -1  -6  -7 1647.19 213.385  20
  -1  -6  -7 1529.31 235.217  47
  -1  -6  -7 1852.64 224.673  19
   1  -6   7 1624.24 194.961  25
  -1  -6  -7 1118.59 297.319  43
  -1  -6  -8-11.9262 55.5419  20
   1  -6   8 19.1938 42.2778  25
  -1  -6  -8-36.9700 111.717  43
  -1  -6  -8 98.5830 67.2906  19
   1  -6   8-9.90584 40.9917  24
  -1  -6  -8 47.8018 135.120  44
   1  -6   8-19.3819 74.6621  51
   1  -6   9 481.804 86.2846  25
  -1  -6  -9 214.162 174.700  44
   1  -6   9 469.859 128.962  51
  -1  -6  -9 729.551 203.395  43
   1  -6   9 427.720 85.8278  24
   1  -6  10 2370.95 219.803  24
  -1  -6 -10 1791.78 317.049  43
   1  -6  10 2187.01 255.906  51
  -1  -6 -11 203.278 114.217  43
  -1  -6 -11 206.781 123.189  44
   1  -6  11 211.195 69.4064  51
   1  -6  11 226.026 51.1914  24
  -1   6 -11 172.499 48.1110   7
  -1  -7   5 252.130 59.5942  25
   1  -7  -4 1335.60 182.588  20
  -1  -7   4 1725.36 178.245  25
   1  -7  -3 2344.76 231.411  21
  -1  -7   3 2323.34 220.595  25
   1  -7  -2 621.247 107.286  21
  -1  -7   2 495.113 91.8002  25
   1  -7  -1 183.096 71.8059  21
  -1  -7   0 2645.76 246.000  21
   1  -7   0 2274.86 241.050  21
   1  -7   1 1374.76 170.001  21
  -1  -7  -1 1103.93 169.661  47
  -1  -7  -2 1021.22 157.843  47
   1  -7   2 868.750 134.428  21
  -1  -7  -3 230.818 83.2764  47
   1  -7   3 127.981 53.1593  25
   1  -7   3 257.257 73.4900  21
   1  -7   4 1307.57 151.873  25
  -1  -7  -4 1152.77 171.231  47
   2   0 -19-20.4128 44.9863  23
   2   0 -18 5461.62 711.872  42
   2   0 -17-53.4104 189.253  42
  -2   0  17 24.2060 93.2432  58
   2   0 -16 3009.13 343.357   2
  -2   0  16 2953.67 398.928  58
  -2   0  15-27.8683 103.186  58
   2   0 -15-50.4912 76.3513   2
   2   0 -14 2058.25 268.809   2
  -2   0  14 2316.80 342.312  58
   2   0 -13 15.1928 56.2672   2
  -2   0  13 52.1650 92.4443  58
   2   0 -13 27.7569 59.3468  10
   2   0 -13 41.7063 89.1403  28
   2   0 -12 43600.1 3332.03  28
  -2   0  12 42401.3 3211.92  58
   2   0 -12 38927.8 3119.01   2
   2   0 -12 35726.0 3183.38  10
   2   0 -11-69.7905 105.450  28
   2   0 -11 24.0593 51.4154   2
   2   0 -11 21.8073 65.9027  10
   2   0 -10 11781.9 1040.33  10
   2   0  -9 48.5504 57.4641  10
   2   0  -8 215.111 77.2367  30
   2   0  -8 266.125 83.9617  10
   2   0  -7 13.2166 44.6734  30
   2   0  -7 23.5155 47.0216  10
   2   0  -6 39118.1 3066.42  10
   2   0  -5 7.99559 36.2468  10
   2   0  -4 2264.17 220.723  10
   2   0  -3 27.0648 31.6759  10
   2   0  -3-12.2100 29.8904  33
   2   0  -2 964.817 96.8847  10
  -2   0   2 671.209 85.2736   8
   2   0  -2 846.059 99.0927  33
   2   0  -1-4.17547 22.7538  10
   2   0  -1 10.9379 28.6298  33
  -2   0   1 20.2563 24.8706   8
   2   0   0 23738.6 1827.47  57
   2   0   0 22777.4 1818.57  35
   2   0   1 13.5198 32.3057  57
   2   0   1 5.92449 27.5986  35
   2   0   2 25262.4 1949.05  57
   2   0   2 24365.7 1940.58  35
  -2   0  -3 20.4443 24.1978  28
  -2   0  -4 981393. 75949.7  14
  -2   0  -4 999999. 75926.8  28
   2   0   5 19.4449 29.6947  11
  -2   0  -5 177.576 53.3338  14
   2   0   6 2899.56 273.076  11
  -2   0  -6 3278.72 306.331  40
  -2   0  -6 2686.53 279.748  14
  -2   0  -6 2611.27 310.596   9
  -2   0  -7-32.7953 52.5649   9
   2   0   7 8.77759 31.1169  11
  -2   0  -8 66281.6 5213.09   9
  -2   0  -9 22.1698 58.0422   9
  -2   0 -10 13796.1 1236.84   9
  -2   0 -11-14.7970 52.4315   2
  -2   0 -11 29.0760 62.1277   9
  -2   0 -12 6196.21 754.906   9
  -2   0 -12 7134.76 683.030   2
  -2   0 -13-36.0310 76.9953   9
  -2   0 -13 17.6414 62.5180   2
  -2   0 -14 220.207 97.5092   2
  -2   0 -15 54.7007 75.5622   2
  -2   0 -16 136.379 77.9707   2
  -2   0 -17-29.6903 65.4188   2
  -2   0 -17-100.330 169.491  42
  -2   0 -17 24.9091 92.2054  17
  -2   0 -18-160.360 165.891  42
  -2   0 -18 38.3584 76.6842  17
  -2   0 -18 59.3364 59.4887   2
  -2   0 -19 28.8744 119.496  42
  -2  -1  19 592.605 129.634  58
   2  -1 -19 535.464 105.279  23
   2  -1 -18 14.2289 52.6631  23
  -2  -1  18-42.2241 98.3183  58
   2   1 -17 1774.37 232.729   2
  -2  -1  17 2124.74 319.710  58
   2  -1 -17 2216.21 444.170  42
   2   1 -16 29.1379 56.1500   2
  -2  -1  16 28.7563 97.1696  58
   2  -1 -16-59.7115 211.588  42
   2  -1 -15 4527.92 476.891  55
  -2  -1  15 3771.75 519.791  58
   2   1 -15 4316.78 443.121   2
   2  -1 -14 18.7994 66.6676  55
   2  -1 -14-65.4442 242.220  42
   2   1 -14 74.5012 61.7126   2
  -2  -1  14 30.4716 117.409  58
   2  -1 -13 50.6503 65.1127   2
   2   1 -13 14.0147 51.9637   2
   2   1 -13 81.2952 70.9858  10
   2  -1 -13 17.3375 64.2429  55
  -2  -1  13 116.923 112.643  58
   2  -1 -13 40.1610 85.8717  28
   2   1 -12 63.6908 54.9273   2
   2  -1 -12 186.084 83.1594  55
   2  -1 -12-74.8015 120.097  28
   2   1 -12 98.7832 83.7554  10
  -2  -1  12 190.097 112.607  58
   2  -1 -12 168.829 80.6644   2
   2  -1 -11 8348.35 781.626  10
   2   1 -11 8813.16 780.160  10
   2  -1 -11 7091.78 698.217  55
   2  -1 -11 7354.75 833.888  28
  -2  -1  11 7436.37 772.891  58
   2  -1 -11 8852.07 719.377   2
   2  -1 -10 1366.51 217.876  10
   2  -1 -10 1668.86 293.086  28
   2   1 -10 1330.91 220.931  10
   2  -1 -10 1296.97 181.279   2
  -2  -1  10 1077.00 229.306  34
  -2  -1  10 1676.68 250.744  58
   2  -1 -10 1543.20 225.482  30
   2  -1  -9 1847.12 244.488  30
   2  -1  -9 1768.06 239.864  10
   2   1  -9 1627.60 238.032  10
   2  -1  -9 1601.76 285.845  28
   2   1  -8 15422.4 1249.78  10
   2  -1  -8 13495.0 1304.54  28
   2  -1  -8 14984.2 1249.99  10
   2  -1  -8 15231.4 1258.00  30
   2  -1  -7 42240.0 3126.68  30
   2  -1  -7 37161.9 3131.12  41
   2  -1  -7 34946.0 3154.64  28
   2   1  -7 38139.7 3103.69  10
  -2  -1   7 41313.7 3142.65  32
   2  -1  -7 42041.8 3116.14  10
   2  -1  -6 62437.7 4535.93  10
   2   1  -6 57432.0 4522.52  10
   2  -1  -6 53791.4 4550.06  41
   2  -1  -6 63197.0 4549.98  30
  -2  -1   6 62659.5 4564.85  32
   2  -1  -6 48764.1 4561.57  28
   2   1  -5 27470.4 2170.70  10
   2  -1  -5 21789.5 2198.38  28
   2  -1  -5 30145.7 2196.96  30
  -2  -1   5 32065.2 2224.12  32
   2  -1  -5 28525.6 2181.36  10
   2  -1  -5 26230.7 2203.43  41
   2  -1  -4 38888.0 2868.39  30
   2  -1  -4 35950.1 2832.97  13
   2  -1  -4 38054.6 2855.94  10
   2  -1  -4 36687.2 2860.76  33
  -2  -1   4 42675.6 2898.70  32
   2   1  -4 34351.7 2841.79  10
   2  -1  -4 32065.1 2871.90  28
   2  -1  -3 369.410 78.1894  33
   2  -1  -3 344.460 60.1676  16
   2   1  -3 531.715 73.3263  10
   2  -1  -3 479.770 83.7858  30
   2  -1  -3 531.660 74.0784  13
   2  -1  -3 540.542 91.8774  28
   2  -1  -3 467.138 79.0670  10
   2   1  -2 54156.1 4109.63  10
   2  -1  -2 50316.2 4135.17  33
  -2  -1   2 53556.1 4104.65  14
   2  -1  -2 53732.5 4130.46  30
   2  -1  -2 56766.0 4124.83  13
   2  -1  -2 52815.8 4127.20  28
   2  -1  -2 50795.6 4130.52  10
   2   1  -1 51752.6 3918.97  10
  -2  -1   1 50366.3 3932.21   8
   2  -1  -1 46061.8 3934.92  15
   2  -1  -1 52392.4 3939.32  30
  -2  -1   1 48449.6 3928.23  40
   2  -1  -1 49154.9 3969.74  35
   2  -1  -1 49189.2 3957.30  33
  -2  -1   1 56860.8 3933.67  14
  -2  -1   1 50139.6 3917.65  16
   2  -1  -1 55463.9 3945.16  13
   2  -1   0 83493.3 6016.32  13
   2  -1   0 77386.3 6000.55  30
  -2  -1   0 76774.8 6007.77  40
  -2  -1   0 75401.5 6006.11   8
   2  -1   0 73130.5 6024.77  57
   2  -1   0 77717.5 6042.03  35
  -2  -1   0 78377.1 5996.26  16
  -2  -1   0 85357.1 6011.80  14
   2   1   0 74805.1 6015.15  57
  -2  -1  -1 2258.99 189.897  14
   2   1   1 1719.67 183.146  57
   2  -1   1 1838.53 197.983  57
   2  -1   1 1507.08 196.367  35
  -2  -1  -1 1793.19 182.804  40
   2  -1   1 1824.21 180.036  13
  -2  -1  -1 1804.63 172.258  16
   2  -1   2 394.144 77.9260  57
  -2  -1  -2 280.784 77.7551  38
   2  -1   2 366.377 62.1240  13
  -2  -1  -2 397.580 67.4111  14
   2  -1   2 311.061 76.5296  35
   2   1   2 355.978 70.4778  57
  -2  -1  -2 287.036 62.7470  40
  -2  -1  -3 8040.06 648.883  14
   2  -1   3 7831.36 671.973  36
   2   1   3 8246.70 650.122  57
   2  -1   3 7126.92 626.854  13
  -2  -1  -3 7630.89 645.988  40
   2  -1   3 7725.89 656.888  57
  -2  -1  -3 7701.56 654.799  38
  -2  -1  -4 2135.38 233.669  40
  -2  -1  -4 2862.82 256.414  37
   2  -1   4 2186.81 260.191  34
   2  -1   4 1943.91 248.128  36
  -2  -1  -4 2189.32 240.441   9
  -2  -1  -4 2707.40 243.565  14
   2  -1   5 1115.84 136.365  11
  -2  -1  -5 919.918 134.639  40
   2  -1   5 1077.09 170.002  34
   2  -1   5 751.719 142.814  36
  -2  -1  -5 1248.55 147.727  14
  -2  -1  -5 1204.76 157.372   9
  -2  -1  -6 4417.76 413.044  40
  -2   1  -6 4018.01 438.621   9
   2  -1   6 3601.50 436.921  34
  -2  -1  -6 5072.57 424.023  14
   2  -1   6 4455.97 410.497  11
  -2  -1  -6 5035.22 443.441   9
  -2  -1  -7 2712.70 305.285   9
   2  -1   7 2348.96 265.062  11
  -2  -1  -7 2889.77 280.979  14
   2  -1   7 2083.42 297.882  34
  -2   1  -7 2614.39 307.126   9
  -2   1  -8 8191.90 792.253   9
   2  -1   8 9113.40 753.681  11
  -2  -1  -8 9624.51 803.166   9
   2  -1   8 7258.45 782.671  34
  -2  -1  -8 8647.76 750.973  14
  -2   1  -9 19048.4 1589.70   9
   2  -1   9 18159.7 1525.03  11
  -2  -1  -9 18684.6 1579.56   9
   2  -1  10 371.665 104.144  11
  -2   1 -10 442.788 134.568   9
  -2  -1 -10 380.672 142.536  45
  -2  -1 -10 507.837 142.151   9
   2  -1  10 387.772 80.8934   5
  -2  -1 -10 558.775 114.706  56
  -2  -1 -11 87.5112 112.255  45
  -2   1 -11 87.8571 70.2168   9
   2  -1  11 57.4589 58.1844  11
  -2  -1 -11 108.301 66.3870  56
  -2   1 -11 92.6984 68.3181   2
   2  -1  11 65.0635 45.2661   5
  -2   1 -12 196.009 110.752   9
  -2  -1 -12 257.098 130.077  45
   2  -1  12 107.518 51.8769   5
  -2   1 -12 33.5731 65.3152   2
  -2  -1 -12 190.123 78.8824  56
  -2   1 -13 248.526 127.912   9
  -2  -1 -13 387.355 154.757  45
  -2   1 -13 302.572 110.026   2
  -2  -1 -13 301.095 108.872  56
  -2   1 -14 1385.87 224.468   2
  -2  -1 -14 2648.55 516.135  42
  -2  -1 -15 3517.79 468.906  17
  -2   1 -15 2943.25 365.739   2
  -2  -1 -16 2500.60 363.066  17
  -2   1 -16 2013.83 276.058   2
  -2   1 -17 14.2759 66.5084   2
  -2  -1 -17 99.1132 175.608  42
  -2  -1 -17 24.4068 90.3476  17
  -2  -1 -18 2039.26 374.757  42
  -2  -1 -18 1609.11 241.677  17
  -2   1 -18 1432.47 192.145   2
  -2   1 -19 180.148 151.134  42
  -2   1 -19 129.103 53.2705   2
  -2  -1 -19 218.938 63.6935  23
  -2  -1 -19 166.182 136.199  42
   2  -2 -19-18.8746 43.9783  23
  -2  -2  19-26.3156 50.7102  58
  -2  -2  18 1740.44 263.425  58
   2  -2 -18 1734.45 220.236  23
   2  -2 -17 82.9205 75.5613  23
  -2  -2  17 146.832 122.871  58
   2  -2 -16 2584.47 327.738  23
   2  -2 -16 2963.97 538.531  42
  -2  -2  16 2421.82 378.620  58
   2  -2 -15 666.062 156.187  55
   2  -2 -15 122.446 220.616  42
  -2  -2  15 316.936 167.273  58
   2  -2 -15 773.920 160.485  23
   2  -2 -14 12573.7 1118.27  23
   2  -2 -14 14410.1 1478.70  42
  -2  -2  14 13003.3 1208.99  58
  -2  -2  14 12186.5 1053.73   4
   2  -2 -14 12797.0 1115.57  55
   2  -2 -13 342.438 116.118  55
   2   2 -13 404.596 108.881   7
  -2  -2  13 791.040 216.725  58
   2  -2 -13 375.102 121.412  56
  -2  -2  13 455.879 99.8050   4
   2  -2 -13 762.608 312.883  42
   2   2 -12 1262.09 185.220   7
   2  -2 -12 1171.28 197.047  55
   2  -2 -12 1508.66 392.825  42
  -2  -2  12 1098.93 266.882  34
   2  -2 -12 1160.92 197.988  56
  -2  -2  12 1398.90 275.219  58
  -2  -2  12 1408.32 173.152   4
   2   2 -12 961.991 207.868  10
   2   2 -11 162.416 86.7186  10
  -2  -2  11 118.825 105.954  58
   2  -2 -11 144.939 73.9919  56
   2  -2 -11 235.263 79.5209  55
  -2  -2  11 165.196 58.5799   4
   2   2 -11 142.599 68.9207   7
  -2  -2  11 113.036 90.8214  34
   2  -2 -10 3197.41 344.296  55
  -2  -2  10 3674.71 322.978   4
  -2  -2  10 2638.59 404.276  58
  -2  -2  10 3394.62 462.854  34
   2   2 -10 3368.93 392.283  10
   2  -2 -10 2912.89 339.902  56
   2  -2  -9 5849.57 508.378  55
   2   2  -9 5795.17 546.375  10
   2  -2  -9 5210.80 502.860  56
  -2  -2   9 5407.64 625.539  34
  -2  -2   9 5613.96 612.857  32
  -2  -2   9 5219.17 471.938   4
  -2  -2   9 4820.70 570.013  58
   2  -2  -8 79.7515 89.8131  41
  -2  -2   8-27.7696 66.3404  34
  -2  -2   8 77.9255 73.4227  32
   2   2  -8 30.5931 49.0276  10
  -2  -2   7 3752.24 455.376  32
  -2  -2   7 4314.90 476.286  34
   2  -2  -7 3932.49 466.343  41
   2  -2  -6 6957.17 681.977  41
  -2  -2   6 6763.46 674.918  32
  -2  -2   5 2642.39 333.154  32
   2  -2  -5 2510.10 327.703  41
  -2  -2   4 676.982 121.414  37
  -2  -2   4 491.316 129.342  32
   2  -2  -4 414.961 116.164  41
   2  -2  -4 462.477 86.5045  16
   2  -2  -4 371.385 84.1980  33
  -2  -2   3 7267.84 615.282  37
   2  -2  -3 6487.96 622.180  41
   2  -2  -3 5738.66 563.906  16
   2  -2  -3 6781.90 584.067  33
  -2  -2   3 7808.69 640.794  32
  -2  -2   2-15.2863 54.1650  32
   2  -2  -2-15.1726 60.6520  41
  -2  -2   2 41.7484 51.5027  37
   2  -2  -2-9.97870 39.8895  33
  -2  -2   1 11593.8 976.330   8
  -2  -2   1 11770.8 973.341  16
  -2  -2   1 13087.9 1040.32  37
   2  -2  -1 12110.9 1008.85  33
   2  -2  -1 11688.2 1004.82  15
  -2  -2   1 13221.2 1041.19  32
   2  -2  -1 13265.3 1041.41  35
   2  -2   0 3489.69 353.454  35
  -2  -2   0 3280.95 358.718  38
  -2  -2   0 3335.63 348.362  37
  -2  -2   0 3181.85 295.288  16
   2  -2   0 3260.96 326.963  15
  -2  -2   0 3432.57 342.739  32
  -2  -2   0 3109.31 294.251  14
  -2  -2  -1 844.641 149.549  37
  -2  -2  -1 923.746 117.758  14
  -2  -2  -1 842.296 156.050  38
  -2  -2  -1 928.831 113.227  16
   2  -2   1 760.620 130.466  15
   2  -2   1 692.384 143.184  35
  -2  -2  -2 21131.2 1729.98  38
  -2  -2  -2 20804.0 1726.17  37
   2  -2   2 21113.9 1742.66  36
  -2  -2  -2 21848.9 1681.04  16
   2  -2   2 21422.4 1738.68  35
  -2  -2  -2 20655.4 1683.66  14
   2  -2   3 3028.54 285.759  11
  -2  -2  -3 2821.23 327.875  37
   2  -2   3 3114.92 343.734  35
   2  -2   3 2907.96 340.871  36
  -2  -2  -3 2808.78 293.883  14
  -2  -2  -3 3127.91 293.281  16
   2  -2   4 377.514 122.182  36
  -2  -2  -4 568.822 107.649  14
  -2  -2  -4 625.414 124.337  37
   2  -2   4 390.247 116.194  35
   2  -2   4 633.894 98.2080  11
   2  -2   5 63.0597 71.5552  34
   2  -2   5 266.114 99.8731  36
   2  -2   5 125.430 53.1080  11
  -2  -2  -5 88.5868 54.7890  14
  -2  -2  -6 54496.1 4216.09  14
   2  -2   6 55774.4 4197.91  11
   2  -2   6 51637.3 4273.32  34
   2  -2   6 51127.2 4251.03  36
   2  -2   7 302.032 119.116  34
  -2  -2  -7 240.870 86.6828  14
   2  -2   7 301.837 86.8350  11
   2  -2   8 20736.4 1628.31  11
   2  -2   8 18209.6 1691.02  34
  -2  -2  -8 19507.1 1634.93  14
  -2  -2  -9 1210.70 163.496  56
   2  -2   9 846.154 179.769  58
  -2  -2  -9 469.454 164.480  17
  -2   2  -9 977.989 155.884   1
  -2  -2  -9 1469.47 336.408  42
   2  -2   9 1006.97 219.006  34
   2  -2   9 894.107 165.384  11
  -2  -2  -9 1164.04 190.024  14
   2  -2   9 1062.67 141.963   5
  -2  -2 -10 17627.4 1279.75  56
  -2   2 -10 15415.5 1265.60   1
  -2  -2 -10 20693.9 1668.73  42
   2  -2  10 14795.1 1237.97   5
  -2  -2 -10 11046.8 1310.40  17
   2  -2  10 16124.0 1308.87  11
   2  -2  10 13415.8 1313.43  58
  -2  -2 -11 759.393 288.617  42
  -2  -2 -11 301.749 145.790  17
   2  -2  11 400.900 141.915  58
   2  -2  11 469.169 102.475   5
  -2  -2 -11 656.506 134.579  56
   2  -2  11 690.968 151.845  11
  -2  -2 -12 108.174 77.6013  56
  -2  -2 -12 96.7341 114.630  17
   2  -2  12 164.345 67.6877   5
  -2  -2 -12 376.115 232.181  42
   2  -2  12 73.0681 69.4657  11
  -2   2 -12 103.487 74.2879   2
   2  -2  12 157.603 105.410  58
  -2  -2 -13-19.2525 71.2522  56
   2  -2  13 53.4590 94.7127  58
  -2  -2 -13-65.0628 196.607  42
  -2  -2 -13-33.1977 112.158  17
  -2   2 -13 17.6820 75.5638   2
  -2   2 -14 1481.59 217.492   2
  -2  -2 -14 1683.19 438.546  42
  -2  -2 -14 1308.41 285.265  17
   2  -2  14 1047.90 228.169  58
  -2  -2 -14 1423.51 224.170  56
  -2   2 -15-16.3986 63.1734   2
  -2  -2 -15 30.5504 97.9205  17
  -2  -2 -15 19.3044 71.4488  56
   2  -2  15 24.3955 73.7225  58
  -2  -2 -15 61.1110 184.667  42
  -2   2 -16 904.011 157.913   2
   2  -2  16 739.789 125.012   4
  -2  -2 -16 759.373 307.004  42
  -2  -2 -16 724.117 190.843  17
  -2   2 -17 1394.36 192.646   2
  -2  -2 -17 1813.32 262.877  17
  -2  -2 -17 1120.24 326.206  42
  -2  -2 -18 1549.67 202.987  17
  -2   2 -18 802.767 130.508   2
  -2  -3  18 93.5319 60.9851  58
  -2  -3  17 501.302 135.107  58
   2  -3 -17 568.201 116.674  23
  -2  -3  16-24.6537 87.3845  58
   2  -3 -16-33.8025 59.9273  23
   2  -3 -16-16.5509 70.7637  56
   2  -3 -15 18.8318 80.5038  56
   2  -3 -15-39.0003 72.1987  23
   2   3 -15-24.9625 61.1420   7
  -2  -3  15-87.9266 108.490  58
  -2  -3  14 1408.75 292.435  58
   2  -3 -14 1931.54 264.406  55
   2  -3 -14 1643.11 253.804  56
  -2  -3  14 1627.48 208.604   4
   2  -3 -14 1605.99 249.744  23
   2   3 -14 1347.88 206.040   7
   2  -3 -13 11142.6 1032.11  56
   2  -3 -13 12745.1 1043.26  55
   2  -3 -13 10714.1 1031.87  23
   2   3 -13 12055.5 993.805   7
  -2  -3  13 12276.2 986.227   4
  -2  -3  13 9128.04 1093.36  58
  -2  -3  12 389.007 98.9318   4
   2  -3 -12 279.114 115.738  23
   2  -3 -12 521.607 135.030  55
   2  -3 -12 362.761 119.213  56
  -2  -3  12 319.061 154.012  58
   2   3 -12 331.145 97.5796   7
   2  -3 -11 655.816 155.962  23
  -2  -3  11 694.520 125.469   4
  -2  -3  11 610.376 213.370  34
   2  -3 -11 801.285 165.113  56
   2  -3 -11 703.122 153.385  55
  -2  -3  11 453.891 182.653  58
   2  -3 -10 4146.80 400.397  55
   2  -3 -10 3543.96 393.405  56
   2  -3 -10 3555.35 402.361  23
  -2  -3  10 3047.24 495.853  34
  -2  -3  10 2437.14 437.970  58
  -2  -3  10 3727.47 356.185   4
   2  -3  -9 7347.18 677.880  56
   2  -3  -9 7935.38 855.873  41
  -2  -3   9 7240.12 636.938   4
  -2  -3   9 6640.17 813.528  34
   2  -3  -9 7360.24 667.668  55
   2  -3  -9 7308.85 688.752  23
   2  -3  -8 2731.48 423.470  41
   2  -3  -8 3058.45 317.877  22
   2  -3  -8 2806.12 311.981  23
   2  -3  -8 2574.82 270.660  19
  -2  -3   8 2300.20 393.578  34
  -2  -3   8 2244.61 258.419   4
   2  -3  -8 2478.42 296.034  56
   2  -3  -7 2261.99 264.206  22
  -2  -3   7 1611.78 254.631  59
   2  -3  -7 1681.19 235.686  56
   2  -3  -7 2319.74 262.608  23
  -2  -3   7 1953.55 271.808  53
   2  -3  -7 2040.08 354.588  41
  -2  -3   7 2290.93 224.975   4
  -2  -3   7 2403.30 365.685  34
   2  -3  -7 2179.53 258.923  47
   2  -3  -7 2062.27 224.854  19
  -2  -3   6 7671.66 793.828  34
  -2  -3   6 7397.88 800.366  32
   2  -3  -6 7563.13 795.640  41
  -2  -3   5 1252.26 259.818  32
   2  -3  -5 1326.23 260.543  41
   2  -3  -5 1243.76 192.347  16
  -2  -3   5 1489.80 261.971  34
   2  -3  -4 48752.3 3804.98  41
  -2  -3   4 43942.8 3765.30  37
   2  -3  -4 50892.4 3728.21  16
  -2  -3   4 47420.0 3816.50  32
   2  -3  -4 45043.8 3704.69  12
   2  -3  -3 10604.2 1055.03  41
  -2  -3   3 11858.0 1065.11  38
  -2  -3   3 10523.7 1050.91  37
   2  -3  -3 12343.2 1007.93  16
  -2  -3   3 12064.5 1087.17  32
   2  -3  -3 12194.4 1000.55  12
  -2  -3   2 17222.1 1434.18  38
  -2  -3   2 16444.9 1438.16  32
   2  -3  -2 16173.2 1367.16  16
   2  -3  -2 16709.8 1427.20  41
  -2  -3   2 15635.6 1418.06  37
   2  -3  -2 16532.0 1363.90  12
   2  -3  -1 741.228 160.272  41
   2  -3  -1 829.562 137.716  12
  -2  -3   1 572.123 162.043  38
  -2  -3   1 637.375 166.588  37
  -2  -3   0 3002.85 391.704  38
  -2  -3   0 3038.38 397.463  37
  -2  -3   0 3333.11 328.012  16
   2  -3   0 3596.98 355.129  12
  -2  -3  -1 10463.7 965.255  38
  -2  -3  -1 9567.51 965.249  37
  -2  -3  -1 10525.9 884.772  16
   2  -3   1 10766.4 938.328  15
   2  -3   1 10888.2 910.676  12
  -2  -3  -2 9350.80 946.330  37
   2  -3   2 11041.1 986.029  36
  -2  -3  -2 10303.6 868.541  16
   2  -3   2 10356.2 923.358  15
  -2  -3  -2 9779.73 873.176  14
   2  -3   2 10747.0 892.195  12
  -2  -3  -3 331.268 123.304  37
   2  -3   3 555.869 153.943  35
   2  -3   3 623.430 164.973  36
  -2  -3  -3 423.145 91.9254  16
   2  -3   3 399.678 97.2143  12
   2  -3   3 305.378 110.488  15
  -2  -3  -3 318.894 87.0356  14
  -2  -3  -4 94.0070 98.6578  49
   2  -3   4 696.832 166.803  35
   2  -3   4 476.341 155.136  36
  -2  -3  -4 287.367 118.364  37
  -2  -3  -4 455.746 102.425  16
   2  -3   4 466.106 128.498  15
  -2  -3  -4 388.512 101.679  14
   2  -3   5 10993.6 1040.14  35
  -2  -3  -5 11270.1 971.085  14
   2  -3   5 10923.8 1043.48  36
   2  -3   5 10243.8 997.961  15
   2  -3   5 11136.6 942.528  11
  -2  -3  -6 12461.5 1053.90  18
   2  -3   6 13356.9 1198.92  35
  -2  -3  -6 11189.5 1107.86  17
   2  -3   6 12191.3 1183.23  36
   2  -3   6 11850.9 1148.94  15
   2  -3   6 11877.7 1143.43  58
  -2  -3  -6 13040.4 1120.94  14
   2  -3   6 12756.0 1088.12  11
  -2  -3  -6 14493.4 1054.38  27
  -2  -3  -7 4999.11 613.548  17
   2  -3   7 6523.84 705.321  35
  -2   3  -7 5949.76 568.528   1
   2  -3   7 6252.86 697.374  36
  -2  -3  -7 7304.34 568.684  27
   2  -3   7 4724.20 627.092  15
  -2  -3  -7 6596.61 568.494  18
  -2  -3  -7 6532.36 638.215  14
   2  -3   7 6097.22 662.156  58
   2  -3   7 6638.66 605.804  11
  -2  -3  -8 357.068 88.7521  18
  -2  -3  -8 282.050 121.286  17
  -2   3  -8 239.379 85.0977   1
   2  -3   8 139.670 119.869  35
  -2  -3  -8 104.405 262.455  42
   2  -3   8 437.518 144.692  58
   2  -3   8 251.716 71.3038   5
   2  -3   8 265.530 119.840  15
  -2  -3  -8 410.770 122.935  14
  -2  -3  -8 246.367 78.9013  56
   2  -3   8 310.707 101.745  11
  -2   3  -9 1298.80 196.356   1
  -2  -3  -9 1289.95 195.428  56
   2  -3   9 1436.50 184.358   5
  -2  -3  -9 1481.57 373.879  42
  -2  -3  -9 1605.63 196.992  18
  -2  -3  -9 1367.64 244.552  14
  -2  -3  -9 703.768 202.036  17
   2  -3   9 1303.16 276.628  35
   2  -3   9 1381.38 258.427  58
   2  -3   9 1396.57 222.672  11
  -2  -3 -10-30.4365 98.7882  17
  -2  -3 -10 226.490 110.164  14
  -2  -3 -10 249.691 92.0103  56
   2  -3  10 191.580 74.7411   5
   2  -3  10 305.424 104.658  11
   2  -3  10 275.482 133.868  35
  -2  -3 -10 367.747 236.611  42
   2  -3  10 359.488 140.376  58
  -2   3 -10 359.469 105.434   1
  -2  -3 -11 9958.15 788.776  56
  -2  -3 -11 10680.5 1150.30  42
  -2   3 -11 8316.60 756.975   1
   2  -3  11 8456.61 861.680  58
  -2   3 -12 4009.79 413.254   2
  -2  -3 -12 4078.72 431.000  56
  -2  -3 -12 4706.57 720.433  42
  -2  -3 -12 2671.22 454.739  17
   2  -3  12 3879.81 499.900  58
  -2   3 -13 963.702 168.189   2
   2  -3  13 764.527 218.299  58
  -2  -3 -13 1306.66 387.802  42
  -2  -3 -13 582.234 187.831  17
  -2  -3 -13 929.514 179.030  56
   2  -3  14 25.6167 52.9983   4
  -2  -3 -14-37.9077 83.4917  56
  -2  -3 -14-91.1423 112.437  17
  -2   3 -14 60.6287 62.7171   2
   2  -3  14 27.1478 96.1951  58
   2  -3  15-11.6932 43.3363   4
  -2  -3 -15 53.6897 90.7236  17
  -2  -3 -15-70.5387 86.3676  56
  -2   3 -15-26.7594 62.3500   2
   2  -3  16 818.335 171.209  58
  -2   3 -16 744.465 128.727   2
  -2  -3 -16 668.258 172.624  17
   2  -3  16 913.204 128.475   4
  -2  -3 -17 304.466 105.725  17
  -2   3 -17 348.379 76.4004   2
   2  -3  17 396.103 75.3019   4
   2  -3  17 321.706 102.423  58
   2   4 -16 1613.18 184.698   7
  -2  -4  16 1853.81 245.484  58
   2  -4 -15 251.646 96.4382  56
   2   4 -15 228.166 65.2559   7
  -2  -4  15 122.238 107.867  58
   2  -4 -14 126.298 90.8977  56
   2   4 -14 143.511 68.3971   7
  -2  -4  14 75.7511 97.7165  58
   2  -4 -13 117.225 95.7345  56
   2   4 -13 24.8613 60.9860   7
   2   4 -12 12750.6 1036.53   7
   2  -4 -12 12406.5 1090.13  56
   2  -4 -12 9816.90 1259.89  44
   2  -4 -11-55.3156 156.735  44
  -2  -4  11 230.581 83.9516   4
   2  -4 -11 205.584 101.237  56
  -2  -4  10 1906.03 227.381  24
   2  -4 -10 1883.07 434.744  44
   2  -4 -10 2446.57 271.206  19
  -2  -4  10 2019.20 247.095   4
  -2  -4  10 1949.50 307.652  50
   2  -4 -10 2048.16 288.304  56
   2  -4  -9 1920.26 284.772  56
  -2  -4   9 2313.88 245.050  24
  -2  -4   9 2169.81 319.773  50
   2  -4  -9 2165.30 267.301  19
  -2  -4   9 2209.04 256.962   4
   2  -4  -9 1998.38 428.845  44
  -2  -4   8 5325.41 492.499  24
   2  -4  -8 6021.02 570.786  47
   2  -4  -8 4396.19 708.972  44
   2  -4  -8 6196.59 532.632  19
  -2  -4   8 4736.40 698.227  36
  -2  -4   8 5027.04 588.486  53
  -2  -4   8 5050.12 500.656   4
  -2  -4   8 5760.74 597.701  50
   2  -4  -8 5741.35 524.242  27
   2  -4  -8 5341.35 548.039  56
   2  -4  -7 761.955 153.420  56
  -2  -4   7 683.928 181.632  53
   2  -4  -7 685.546 270.148  44
   2  -4  -7 919.520 267.192  41
   2  -4  -7 1225.30 189.370  47
  -2  -4   7 896.139 132.346  24
   2  -4  -7 1070.77 160.787  27
  -2  -4   7 1252.58 300.861  36
   2  -4  -7 747.621 138.238  19
  -2  -4   6 2145.85 233.602  25
  -2  -4   6 1650.77 220.476  24
  -2  -4   6 2708.81 454.018  36
   2  -4  -6 2707.25 294.953  47
   2  -4  -6 1820.06 330.525  43
   2  -4  -6 2568.62 432.586  41
   2  -4  -6 2294.11 258.008  19
  -2  -4   6 2085.06 313.119  53
   2  -4  -6 2669.07 272.428  27
  -2  -4   5 3436.92 331.678  25
   2  -4  -5 3350.61 451.513  43
  -2  -4   5 3250.20 515.973  36
  -2  -4   5 3604.21 452.407  46
   2  -4  -5 3694.38 381.627  47
   2  -4  -5 3460.61 357.218  27
   2  -4  -5 3646.48 425.864  16
  -2  -4   5 3571.99 335.267  24
   2  -4  -5 2962.37 486.085  41
  -2  -4   5 3355.97 423.839  53
   2  -4  -5 3258.75 344.843  19
  -2  -4   4 862.916 127.795  24
   2  -4  -4 1149.55 170.497  47
  -2  -4   4 958.261 132.212  25
   2  -4  -4 984.640 151.841  27
   2  -4  -4 950.448 213.960  43
   2  -4  -4 1105.01 152.567  19
   2  -4  -4 695.006 230.539  41
  -2  -4   4 1037.87 199.488  53
   2  -4  -4 910.659 191.359  16
  -2  -4   4 755.048 239.350  36
  -2  -4   4 1254.81 243.306  46
  -2  -4   3 17.5427 31.0890  24
  -2  -4   3 62.5213 45.7690  25
   2  -4  -3-13.3142 51.2925  47
   2  -4  -3-32.4198 51.6381  19
  -2  -4   3 9.83600 42.0404  21
  -2  -4   3 42.3737 90.5446  36
   2  -4  -3-22.7514 59.5442  16
  -2  -4   3-26.0537 107.807  46
  -2  -4   3 22.0382 70.6386  48
   2  -4  -3 21.7528 51.9715  12
  -2  -4   3 22.7412 64.2854  53
   2  -4  -3 116.839 98.6875  43
  -2  -4   2 175.631 91.4315  53
  -2  -4   2 186.539 97.0391  52
  -2  -4   2 153.140 51.6623  24
  -2  -4   2 230.930 65.8399  21
  -2  -4   2 222.769 101.507  48
   2  -4  -2 164.920 59.1889  19
   2  -4  -2 151.437 77.3568  12
   2  -4  -2 36.0075 43.7786  27
   2  -4  -2 174.602 112.576  43
  -2  -4   2 149.554 49.9290  25
   2  -4  -2 45.8712 65.6570  16
  -2  -4   2 280.063 133.661  46
  -2  -4   1 3871.54 383.247  25
   2  -4  -1 4637.61 477.557  51
  -2  -4   1 3874.88 475.440  52
  -2  -4   1 3749.01 468.773  48
   2  -4  -1 5261.47 552.860  43
  -2  -4   1 4373.81 413.025  20
   2  -4  -1 3968.41 471.052  16
   2  -4  -1 4224.82 468.004  12
   2  -4  -1 3888.64 403.060  27
  -2  -4   1 3373.20 529.071  37
  -2  -4   1 5022.85 530.324  46
  -2  -4   1 5164.43 671.866  44
  -2  -4   1 4824.95 401.191  21
  -2  -4   0 952.673 140.944  21
  -2  -4   0 1049.15 214.097  52
   2  -4   0 880.244 194.942  51
  -2  -4   0 1050.03 157.351  20
  -2  -4   0 999.266 271.044  37
   2  -4   0 960.442 201.182  16
   2  -4   0 1162.71 208.796  12
  -2  -4   0 694.144 269.487  44
  -2  -4   0 1167.85 217.537  48
  -2  -4   0 1000.10 139.303  25
   2  -4   0 973.450 149.974  27
  -2  -4   0 988.044 252.643  46
   2  -4   0 1689.47 278.761  43
  -2  -4  -1 23421.3 2172.31  37
  -2  -4  -1 25807.3 1992.68  20
  -2  -4  -1 25714.2 1978.19  21
  -2  -4  -1 25954.8 2234.26  44
  -2  -4  -1 26395.1 2037.37  16
   2  -4   1 25086.4 2066.96  12
  -2  -4  -1 22424.1 2105.48  49
   2  -4   1 24082.0 1988.02  27
  -2  -4  -1 24391.5 2075.89  48
  -2  -4  -1 24633.9 1970.89  25
   2  -4   1 24657.4 2052.63  51
  -2  -4  -2 1636.59 289.534  43
   2  -4   2 1836.70 252.515  51
  -2  -4  -2 1955.78 184.739  21
  -2  -4  -2 1887.99 371.435  44
  -2  -4  -2 1934.80 271.819  48
  -2  -4  -2 1955.97 237.518  16
   2  -4   2 2015.40 258.117  12
  -2  -4  -2 1806.75 193.405  20
   2  -4   3 3720.46 345.512  51
  -2  -4  -3 4459.34 397.689  48
  -2  -4  -3 4222.04 266.483  21
  -2  -4  -3 4347.59 462.812  43
  -2  -4  -3 3993.73 278.651  20
   2  -4   3 4233.86 369.171  12
  -2  -4  -3 4312.20 345.946  16
  -2  -4  -3 3969.51 514.680  44
  -2  -4  -3 4359.70 277.401  27
   2  -4   3 4230.18 379.980  50
  -2  -4  -4 6336.65 347.071  20
  -2  -4  -4 5065.66 589.414  44
  -2  -4  -4 7889.06 371.288  27
   2  -4   4 6726.11 472.175  50
  -2  -4  -4 7787.26 475.231  16
   2  -4   4 5628.46 498.330  15
  -2  -4  -4 4737.37 511.897  43
  -2  -4  -5 1081.83 140.907  20
  -2  -4  -5 1096.99 141.441  27
  -2  -4  -5 962.325 242.985  43
  -2  -4  -5 1016.52 195.278  14
  -2  -4  -5 885.324 273.025  44
   2  -4   5 1330.05 214.334  50
   2  -4   5 881.100 206.856  15
  -2  -4  -6 68.9862 71.3728  47
  -2  -4  -6 103.598 166.025  44
   2  -4   6 98.6646 126.693  58
  -2  -4  -6 55.1948 78.0174  14
  -2  -4  -6 118.010 111.197  43
   2  -4   6-31.3490 74.9010  15
  -2  -4  -6 50.1433 46.4104  27
   2  -4   6-22.5102 83.3177  50
  -2  -4  -6-11.3945 45.5655  20
  -2  -4  -7 3464.25 609.725  43
  -2  -4  -7 4418.88 704.605  44
   2  -4   7 6567.67 676.292  58
   2  -4   7 4595.70 601.229  15
  -2  -4  -7 6773.42 529.316  27
  -2  -4  -7 5175.15 604.036  14
  -2  -4  -8 7457.13 902.863  43
  -2  -4  -8 6533.54 792.727  17
  -2  -4  -8 9078.33 1044.60  44
   2  -4   8 10279.5 913.133  58
  -2  -4  -9-59.0301 166.895  44
  -2  -4  -9-90.8596 211.593  43
  -2  -4  -9-64.1860 108.484  17
   2  -4   9 34.6540 104.779  58
  -2  -4 -10 552.297 131.948  56
   2  -4  10 461.660 102.179   4
  -2  -4 -10 276.232 180.438  43
  -2  -4 -10 239.413 194.700  44
   2  -4  10 682.718 208.970  58
  -2  -4 -10 327.431 143.828  17
  -2  -4 -11 237.176 102.015  56
  -2  -4 -11 177.195 199.923  44
  -2  -4 -11 45.3083 145.730  43
  -2  -4 -11 122.358 75.8701  19
  -2  -4 -11 259.892 134.975  17
   2  -4  11 145.951 64.5592   4
   2  -4  11 196.601 136.131  58
  -2  -4 -12 1014.21 179.419  56
  -2  -4 -12 337.757 231.575  44
   2  -4  12 1187.43 253.691  58
  -2  -4 -12 404.420 161.822  17
   2  -4  12 877.067 138.308   4
  -2  -4 -12 429.077 207.162  43
  -2  -4 -13 2233.27 269.272  56
  -2  -4 -13 1388.03 401.572  44
  -2  -4 -13 1126.77 297.334  43
   2  -4  13 1914.27 223.809   4
   2  -4  13 2038.76 314.271  58
   2  -4  14 32.1840 47.2572   4
  -2  -4 -14 31.6281 71.6805  56
  -2  -4 -14-89.1707 142.901  44
  -2  -4 -14-33.1644 117.514  43
   2  -4  15 1297.32 150.699   4
  -2  -4 -15 977.045 261.409  44
  -2  -4 -15 729.221 204.675  43
  -2  -4 -16 850.159 203.342  44
   2  -4  16 953.843 117.323   4
  -2  -5  14-21.3460 48.3845  51
   2  -5 -14 83.2137 60.9145  56
   2   5 -14-19.3446 27.5684   7
   2   5 -13 32.9861 38.5225   7
   2  -5 -13 57.5660 63.4668  56
   2   5 -12 173.849 65.2094   7
   2  -5 -12 408.093 111.707  56
  -2  -5  11 5297.77 477.487  24
  -2  -5  11 4655.87 541.059  50
   2  -5 -11 5706.85 541.579  56
   2   5 -11 5397.49 485.664   7
   2  -5 -10 1630.25 242.530  56
  -2  -5  10 1774.56 203.018  24
  -2  -5  10 1320.77 252.626  50
  -2  -5   9 493.673 102.366  24
   2  -5  -9 316.173 221.347  44
   2  -5  -9 639.994 133.644  27
  -2  -5   9 401.011 155.865  50
  -2  -5   8 740.539 120.135  24
   2  -5  -8 379.799 242.932  44
  -2  -5   8 283.964 154.865  50
   2  -5  -8 609.135 130.939  27
   2  -5  -7 506.831 125.655  27
   2  -5  -7 561.402 146.606  47
  -2  -5   7 534.648 108.155  24
   2  -5  -7 507.255 195.573  43
   2  -5  -7 382.753 198.224  44
  -2  -5   7 580.957 109.904  25
  -2  -5   7 766.811 196.186  50
   2  -5  -6 3106.41 588.571  44
  -2  -5   6 4120.45 401.912  24
  -2  -5   6 4089.77 402.019  25
   2  -5  -6 3936.27 551.947  43
   2  -5  -6 4152.56 429.923  19
  -2  -5   6 3584.73 499.126  50
   2  -5  -6 4924.76 450.611  27
   2  -5  -6 4185.38 459.109  47
   2  -5  -5 53.7828 140.754  44
   2  -5  -5-19.3177 74.4256  47
  -2  -5   5 60.4334 125.037  46
   2  -5  -5-40.1619 113.532  43
   2  -5  -5 15.7561 53.2494  19
  -2  -5   5 60.7150 97.3087  50
   2  -5  -5 145.283 73.1822  27
  -2  -5   5-12.0738 51.6153  25
  -2  -5   5 36.3483 48.4532  24
  -2  -5   4 310.093 157.197  46
   2  -5  -4 443.262 193.993  43
  -2  -5   4 363.480 153.635  50
  -2  -5   4 250.689 82.1316  24
  -2  -5   4 515.606 106.479  21
   2  -5  -4 152.075 87.7035  19
  -2  -5   4 314.767 88.0804  25
   2  -5  -4 275.804 101.054  47
   2  -5  -4 477.590 114.032  27
   2  -5  -4 211.716 180.391  44
   2  -5  -3 104.260 147.758  44
   2  -5  -3 250.609 84.3804  27
  -2  -5   3 154.240 104.791  53
  -2  -5   3 119.986 116.064  48
   2  -5  -3 139.378 81.8665  47
  -2  -5   3 47.0642 48.2874  24
  -2  -5   3 283.748 143.323  46
  -2  -5   3 184.178 79.0144  21
   2  -5  -3 283.395 156.333  43
  -2  -5   3 149.887 124.521  50
  -2  -5   3 205.670 75.0507  25
  -2  -5   2 15837.5 1334.86  25
   2  -5  -2 15513.3 1357.12  27
   2  -5  -2 17938.4 1635.18  44
  -2  -5   2 17716.8 1487.41  48
  -2  -5   2 17072.7 1350.08  21
  -2  -5   2 15294.1 1454.88  53
  -2  -5   1 906.214 156.679  20
  -2  -5   1 814.835 131.480  25
   2  -5  -1 877.044 146.145  27
  -2  -5   1 1120.45 154.092  21
  -2  -5   1 1191.40 241.132  48
  -2  -5   0 726.000 126.470  25
  -2  -5   0 686.344 134.129  21
   2  -5   0 628.490 185.996  51
  -2  -5   0 892.689 219.789  48
  -2  -5   0 642.767 135.976  20
   2  -5   0 860.290 151.524  27
  -2  -5  -1 35.8184 60.0529  25
   2  -5   1-27.1892 82.3229  51
  -2  -5  -1 193.958 133.859  48
  -2  -5  -1 103.119 61.8032  21
  -2  -5  -1 92.8280 72.2340  20
  -2  -5  -1 115.742 163.661  44
   2  -5   2 1052.72 218.011  51
  -2  -5  -2 1174.20 262.848  48
  -2  -5  -2 813.631 281.414  44
  -2  -5  -2 596.085 231.382  43
  -2  -5  -2 933.807 164.552  20
  -2  -5  -2 1271.31 171.131  21
   2  -5   3 10698.3 1048.27  51
  -2  -5  -3 11888.6 959.527  27
  -2  -5  -3 11242.3 1094.63  48
  -2  -5  -3 11784.3 955.534  21
  -2  -5  -3 9912.96 1219.13  44
  -2  -5  -3 8934.28 1108.48  43
  -2  -5  -3 11313.8 970.828  20
   2  -5   4 52.7868 116.270  51
  -2  -5  -4 178.946 76.4266  27
  -2  -5  -4-12.6326 57.2748  21
  -2  -5  -4 59.3593 155.346  44
  -2  -5  -4 44.6640 134.972  43
  -2  -5  -4-14.9536 59.7908  19
  -2  -5  -4-35.1918 99.4830  49
  -2  -5  -4-14.9713 63.9927  20
  -2  -5  -5 2109.52 241.826  27
  -2  -5  -5 1506.95 345.966  43
  -2  -5  -5 1630.09 229.515  19
  -2  -5  -5 1441.46 396.657  44
  -2  -5  -5 1828.30 232.528  20
  -2  -5  -5 1386.14 246.257  47
   2  -5   5 1887.67 298.476  51
  -2  -5  -6 187.786 105.381  47
  -2  -5  -6 121.012 194.373  44
  -2  -5  -6 138.963 149.044  43
  -2  -5  -6 302.647 99.4624  20
  -2  -5  -6 97.4670 70.6546  19
   2  -5   6 175.877 120.763  51
  -2  -5  -6 193.546 83.6896  27
  -2  -5  -7 1127.24 205.077  47
  -2  -5  -7 602.939 271.011  44
  -2  -5  -7 1182.48 175.822  20
   2  -5   7 1158.92 224.289  51
  -2  -5  -7 1276.36 191.146  19
  -2  -5  -7 792.643 281.100  43
   2  -5   8 113.957 91.2906  51
  -2  -5  -8 46.0973 130.428  43
  -2  -5  -8 66.5008 64.3010  19
   2  -5   9 1352.42 177.390  25
  -2  -5  -9 1115.47 301.335  43
   2  -5   9 1702.25 250.375  51
  -2  -5  -9 1675.24 220.018  19
   2  -5  10 2165.50 287.453  51
  -2  -5 -10 1716.81 421.307  44
  -2  -5 -10 1470.54 347.956  43
  -2  -5 -10 2596.19 282.002  19
   2  -5  11 208.125 65.9961  24
  -2  -5 -11 48.6872 156.711  44
  -2  -5 -11 114.616 163.903  43
  -2  -5 -11 212.328 81.3085  19
   2  -5  12 17.0171 36.3626  24
  -2  -5 -12 126.761 142.754  44
  -2  -5 -12-66.2512 106.172  43
  -2  -5 -12-12.3322 47.5056  19
   2  -5  13 890.868 103.337  24
  -2  -5 -13 554.609 202.021  44
  -2  -5 -13 377.366 170.146  43
  -2   5 -13 532.290 92.6718   7
  -2  -5 -14 180.494 114.417  44
  -2  -6  11 33.9739 41.9921  51
  -2  -6  10 821.567 150.967  51
   2  -6 -10 1191.22 149.449  20
  -2  -6   9-34.2214 57.8464  51
   2  -6  -9-23.2745 51.3052  20
  -2  -6   8 58.1912 80.4471  51
   2  -6  -8 118.523 66.2186  20
   2  -6  -8 39.9964 60.6781  27
  -2  -6   7 1096.11 140.273  25
   2  -6  -7 775.591 147.491  20
   2  -6  -7 980.864 158.378  27
  -2  -6   6 3530.07 341.773  25
  -2  -6   6 3339.35 442.795  50
   2  -6  -6 3103.36 361.286  20
   2  -6  -6 3656.08 375.781  27
   2  -6  -5 264.057 101.631  47
   2  -6  -5 31.5555 72.0108  20
   2  -6  -5 60.5322 74.5676  27
  -2  -6   5 85.6765 106.030  50
  -2  -6   5 183.417 73.9658  25
  -2  -6   4 143.421 70.3424  25
   2  -6  -4 138.595 85.1516  47
  -2  -6   4 25.7828 57.2837  21
   2  -6  -4 172.663 78.0848  21
   2  -6  -4 32.1693 66.9793  20
   2  -6  -4 183.216 86.6420  27
  -2  -6   4 117.853 113.744  50
   2  -6  -3 1005.62 163.797  27
   2  -6  -3 757.280 154.327  47
  -2  -6   3 708.851 141.087  21
   2  -6  -3 722.019 138.491  21
  -2  -6   3 1008.23 150.854  25
   2  -6  -3 694.826 149.176  20
  -2  -6   2 466.065 121.624  21
   2  -6  -2 771.102 138.373  21
   2  -6  -2 463.405 129.569  20
  -2  -6   2 584.040 117.936  25
   2  -6  -2 632.600 136.001  27
  -2  -6   1 7918.56 690.167  25
   2  -6  -1 8137.41 706.469  27
  -2  -6   1 8599.72 707.253  21
   2  -6  -1 6667.92 689.394  21
  -2  -6   0 671.432 124.206  25
  -2  -6   0 734.613 140.329  21
   2  -6   0 476.069 127.069  21
  -2  -6   0 700.113 146.394  20
   2  -6   1 425.138 107.099  25
  -2  -6  -1 591.379 126.179  21
   2  -6   1 328.110 111.312  21
  -2  -6  -1 568.617 133.454  20
   2  -6   2 55.5189 58.2807  21
   2  -6   2 155.239 72.4974  25
  -2  -6  -2 101.577 92.6161  47
  -2  -6  -2 216.305 84.8001  21
  -2  -6  -2 208.302 95.8273  20
  -2  -6  -3 3631.67 452.466  47
  -2  -6  -3 5003.16 426.788  21
   2  -6   3 3961.17 409.618  21
  -2  -6  -3 4818.87 442.845  20
   2  -6   3 4116.80 496.465  51
   2  -6   3 3520.09 398.417  25
  -2  -6  -4 196.313 84.3412  20
  -2  -6  -4 169.595 143.542  43
  -2  -6  -4 75.1026 67.5021  21
   2  -6   4 88.2250 63.8324  25
  -2  -6  -4 118.464 97.1063  47
   2  -6   4 226.666 134.853  51
  -2  -6  -5 1869.52 376.858  43
   2  -6   5 2568.58 337.085  51
  -2  -6  -5 2057.36 291.408  47
  -2  -6  -5 2730.42 285.486  20
   2  -6   5 1867.06 243.515  25
  -2  -6  -6 521.196 137.090  47
  -2  -6  -6 631.167 131.425  20
  -2  -6  -6 440.605 196.112  43
  -2  -6  -6 629.413 123.076  19
   2  -6   6 771.775 173.606  51
   2  -6   6 602.882 110.330  25
   2  -6   6 441.839 96.9029  24
   2  -6   7 282.777 75.1266  25
  -2  -6  -7 284.852 197.421  44
   2  -6   7 279.992 114.755  51
  -2  -6  -7 231.420 100.269  47
  -2  -6  -7 265.426 85.3870  19
  -2  -6  -7 257.189 83.0136  20
  -2  -6  -7 113.953 136.018  43
   2  -6   7 265.767 72.6313  24
   2  -6   8 9.27464 39.6355  25
   2  -6   8 35.2888 73.0089  51
  -2  -6  -8-13.2503 51.0414  19
  -2  -6  -8 35.0387 105.880  43
  -2  -6  -8 96.8627 62.9794  20
  -2  -6  -8-86.6511 130.921  44
   2  -6   8-9.40577 37.5999  24
   2  -6   9 259.887 64.3312  24
  -2  -6  -9 327.903 86.2479  19
   2  -6   9 434.974 109.195  51
   2  -6   9 523.620 82.3522  25
  -2  -6  -9 344.119 174.369  44
  -2  -6  -9 31.2640 121.949  43
  -2   6  -9 77.3272 57.3859  61
   2  -6  10 2118.17 221.666  51
  -2  -6 -10 1381.87 287.403  44
  -2  -6 -10 954.499 239.027  43
   2  -6  10 1702.81 176.990  24
  -2  -7   4 139.804 49.7840  25
   2  -7  -4 250.035 63.3601  27
   2  -7  -3 486.256 87.9218  27
   2  -7  -3 427.048 88.9037  21
  -2  -7   3 306.929 70.5356  25
  -2  -7   2 46.4313 44.1969  25
   2  -7  -2 187.914 75.3802  21
   2  -7  -1 135.731 65.1783  21
  -2  -7   1 120.657 77.9521  47
  -2  -7   1 232.206 61.0513  25
  -2  -7   0-57.6622 68.6027  47
   2  -7   0 38.7823 46.3285  21
  -2  -7  -1 625.804 124.657  47
   2  -7   1 912.959 125.621  21
  -2  -7  -2 199.607 76.8269  47
   2  -7   2 203.144 68.4801  21
  -2  -7  -3 362.665 95.7301  47
   2  -7   3 267.922 65.8554  21
   2  -7   3 204.670 55.7875  25
  -2  -7  -4 42.1237 55.1451  47
  -2   7  -4 9.84536 44.6596  61
  -3   0  19 15.0763 62.3931  58
  -3   0  18 3218.85 388.239  58
  -3   0  17-24.8881 92.1289  58
  -3   0  16 17014.5 1511.45  58
  -3   0  15-29.3405 99.1518  58
  -3   0  14 4622.15 513.877  58
   3   0 -14 3529.05 394.793   2
  -3   0  13 28.2658 79.9064  58
   3   0 -13 27.4815 71.9282  10
   3   0 -13-44.9980 96.1566  28
   3   0 -13-28.8074 53.3212   2
   3   0 -12 33449.8 2918.59  10
   3   0 -12 35819.5 2843.00   2
   3   0 -12 41186.7 3092.17  28
   3   0 -11-44.1899 57.8223  10
   3   0 -11 11.5993 44.6820   2
   3   0 -11 38.0603 99.6025  28
   3   0 -10 1132.66 201.172  10
   3   0 -10 1244.20 159.848   2
   3   0  -9 16.5512 53.0834  10
   3   0  -9 38.8402 58.7155  30
   3   0  -8 3277.60 382.307  30
   3   0  -8 3567.68 364.727  10
   3   0  -7 12.2123 47.0518  10
   3   0  -6 12877.6 1066.05  10
   3   0  -5-8.98806 39.5983  10
   3   0  -4 5423.03 487.014  33
   3   0  -4 5538.66 477.196  10
  -3   0   3-23.9131 25.5576   8
   3   0  -3-8.56482 40.9277  33
   3   0  -3 27.9581 30.7968  10
  -3   0   2 24960.8 1993.91   8
   3   0  -2 27794.4 2002.69  10
   3   0  -2 23555.8 2009.73  33
   3   0  -1 17.1866 47.7379  33
  -3   0   1 26.4858 34.7017   8
   3   0   0 9310.32 790.466  35
   3   0   0 9674.55 803.592  57
   3   0   1 8.87131 37.9417  35
   3   0   1 41.1297 49.1518  57
   3   0   2 148058. 11020.6  57
   3   0   2 139021. 11005.7  35
   3   0   3 18.8185 41.4757  35
   3   0   3 21.8020 53.3918  57
   3   0   4 868.122 126.604  57
   3   0   4 483.390 100.682  35
   3   0   5 11.0298 42.4875  35
  -3   0  -5-12.1062 44.8044  14
   3   0   5-12.6121 40.4233  57
  -3   0  -6 324.857 82.3531  14
  -3   0  -6 259.040 85.9863  40
  -3   0  -7-39.8302 82.4605   9
  -3   0  -8 32371.3 2641.69   9
  -3   0 -10 19240.3 1678.06   9
  -3   0 -11 63.9263 90.4803   9
  -3   0 -12 2114.83 319.878  45
  -3   0 -12 1903.56 321.015   9
   3   0  12 1301.73 258.464  57
   3   0  13-30.6531 80.2179  57
  -3   0 -13 37.8581 70.0554   9
  -3   0 -13 104.821 115.434  45
  -3   0 -14 1175.22 246.910  45
  -3   0 -15-47.3717 133.951  45
  -3   0 -16 3809.35 603.436  42
  -3   0 -17-124.915 193.935  42
  -3   0 -17 70.9418 91.1511  17
  -3   0 -18 192.790 142.328  42
  -3   0 -18 197.102 94.9697  17
  -3   0 -19-11.8025 50.4459  17
  -3  -1  19 207.485 64.1716   3
  -3   1  19 140.298 58.1167   3
   3  -1 -19 143.584 57.6588  23
  -3  -1  19 320.571 94.6804  58
   3  -1 -18 832.346 143.034  23
  -3  -1  18 1045.40 195.364  58
  -3  -1  17 2592.36 379.336  58
   3  -1 -17 3108.62 336.475  23
  -3  -1  16 351.756 162.843  58
  -3   1  16 453.696 148.483  58
   3  -1 -16 428.063 117.193  23
  -3  -1  15 906.369 234.250  58
  -3   1  15 1082.78 227.631  58
  -3  -1  14-63.4233 126.809  58
   3  -1 -14 56.4297 72.5308  55
  -3   1  14 221.425 118.327  58
   3  -1 -13 17.6400 53.3714  55
   3  -1 -13-85.1864 128.736  28
  -3  -1  13-61.5996 104.091  58
   3   1 -12 71.9436 65.3313   7
   3  -1 -12-26.8694 64.3028  10
   3  -1 -12 48.0791 64.1784  55
   3  -1 -12 40.0137 120.974  28
  -3  -1  12 57.8343 92.7609  58
   3   1 -12 168.943 93.0465  10
   3  -1 -11 72.0227 68.9420  10
   3  -1 -11 185.099 73.9606  55
   3   1 -11 195.786 70.7769   7
   3   1 -11 152.182 81.3734  10
  -3  -1  11 99.8818 87.9737  34
   3  -1 -11 185.131 125.682  28
   3  -1 -11 202.399 90.4682  30
  -3  -1  11 263.968 113.460  58
   3   1 -10 3518.35 396.917  10
   3  -1 -10 3316.50 410.556  10
  -3  -1  10 4221.79 454.906  58
   3  -1 -10 2455.48 439.657  28
   3   1 -10 4236.22 368.440   7
   3  -1 -10 3156.23 410.860  30
   3  -1  -9 166.122 74.9759  10
   3  -1  -9 180.167 107.229  28
   3   1  -9 182.834 74.4164  10
   3  -1  -9 168.490 90.9831  30
   3   1  -8 6200.04 584.117  10
  -3  -1   8 7070.05 647.538  32
   3  -1  -8 6402.64 618.278  30
   3  -1  -8 6956.84 607.836  10
   3  -1  -8 4815.11 641.181  28
   3   1  -7 12672.9 965.865  10
  -3  -1   7 13542.2 1034.30  32
   3  -1  -7 12073.3 997.454  30
   3  -1  -7 12691.8 984.164  10
   3   1  -6 22602.3 1579.82  10
   3  -1  -6 20805.5 1633.03  41
  -3  -1   6 25267.2 1666.30  32
   3  -1  -6 21819.5 1596.61  10
   3  -1  -6 22124.8 1620.15  30
   3   1  -5 2854.26 238.543  10
   3  -1  -5 2392.52 254.430  33
   3  -1  -5 2553.98 268.644  30
   3  -1  -5 2567.52 252.812  10
   3   1  -4 46765.2 3376.44  10
   3  -1  -4 47513.8 3403.44  10
   3  -1  -4 48924.3 3389.81  13
   3  -1  -4 46215.2 3411.49  33
   3  -1  -4 44859.8 3412.98  30
   3   1  -3 17618.8 1387.61  10
   3  -1  -3 17264.7 1425.58  33
   3  -1  -3 17703.6 1414.32  10
   3  -1  -3 19513.6 1415.68  13
   3  -1  -3 15637.0 1412.78  30
   3   1  -2 89346.5 6667.29  10
  -3  -1   2 86463.6 6708.51  39
  -3  -1   2 88040.7 6679.03   8
  -3  -1   2 86454.2 6668.17  40
   3  -1  -2 83325.3 6708.36  33
   3  -1  -2 75971.3 6690.56  30
   3  -1  -2 96514.2 6704.75  13
  -3  -1   1 15971.0 1235.78   8
   3  -1  -1 16549.6 1259.29  13
  -3  -1   1 15322.6 1263.36  39
   3  -1  -1 15281.0 1268.25  33
  -3  -1   1 15769.3 1234.07  40
   3  -1  -1 14847.8 1232.95  15
   3  -1  -1 14028.0 1234.85  30
   3  -1  -1 16850.1 1284.58  35
  -3  -1   0 8425.08 658.172   8
  -3  -1   0 7475.07 649.163  40
  -3  -1   0 6606.59 664.795  39
   3  -1   0 7774.04 685.427  35
   3   1   0 7867.28 664.548  57
   3  -1   0 8107.09 682.382  57
   3  -1   0 7738.14 661.732  13
  -3  -1   0 8137.70 662.863  14
  -3  -1  -1 121.506 45.5664  40
   3   1   1 170.821 63.3816  57
  -3  -1  -1 160.107 66.5432  39
   3  -1   1 101.676 64.4599  35
  -3  -1  -1 243.158 63.9700  14
   3  -1   1 69.1546 64.7519  57
   3  -1   1 89.2573 46.8010  13
  -3  -1  -2 106.316 63.5575  38
   3  -1   2 77.8663 52.4301  35
   3   1   2 92.8077 51.0532  57
  -3  -1  -2 108.481 51.0961  14
   3  -1   2 43.2540 37.7398  13
   3  -1   2 200.360 71.6323  57
  -3  -1  -2 205.689 64.1029  40
  -3  -1  -3 3112.33 311.666  38
  -3  -1  -3 3426.70 309.767  14
   3   1   3 3077.60 306.405  57
  -3  -1  -3 2854.16 301.436  40
   3  -1   3 2744.12 315.020  35
   3  -1   3 2724.08 307.065  57
   3  -1   3 2984.99 287.840  13
   3   1   4 28211.0 2072.71  57
  -3  -1  -4 28297.7 2073.58  14
  -3  -1  -4 24174.7 2062.33  40
   3  -1   4 23736.6 2078.96  35
   3  -1   4 25012.4 2074.06  57
  -3  -1  -5 8645.63 738.129   9
  -3  -1  -5 7595.76 711.502  40
   3  -1   5 7561.38 724.921  35
  -3  -1  -5 8602.60 717.626  14
   3  -1   5 7838.20 723.006  57
   3   1   5 8716.05 720.882  57
  -3  -1  -6 150.888 62.3899  40
   3  -1   6 68.0648 42.3006  11
  -3  -1  -6 215.102 83.0757   9
   3  -1   6 33.2553 56.4132  35
  -3  -1  -6 81.0375 54.2374  14
   3  -1   6 15.4874 47.0842  57
   3   1   6 28.1805 54.5218  57
  -3   1  -7 26518.3 2364.00   9
  -3  -1  -7 29118.2 2332.26  40
  -3  -1  -7 30675.4 2368.15   9
  -3  -1  -7 30982.1 2338.76  14
   3   1   7 28998.9 2339.95  57
   3  -1   7 26837.2 2341.27  57
   3  -1   7 29794.4 2317.80  11
  -3   1  -8 11292.2 1133.35   9
  -3  -1  -8 13364.4 1143.31   9
  -3  -1  -8 13684.9 1106.08  14
   3  -1   8 13553.0 1093.71  11
   3   1   8 12101.0 1106.96  57
   3  -1   9 1538.94 209.118  11
  -3   1  -9 1149.15 228.398   9
   3  -1   9 1408.48 172.965   5
   3   1   9 1537.05 231.729  57
  -3  -1 -10 45.4015 56.0140  56
  -3   1 -10 29.3183 82.8754   9
  -3  -1 -10 66.4752 113.536  45
   3  -1  10 55.1828 58.9599  11
  -3   1 -10 28.7316 50.9086   1
   3  -1  10-10.8243 32.7169   5
   3  -1  10-24.2410 81.9010  57
   3   1  10 22.8332 54.5521  57
  -3  -1 -11 134.745 74.8673  56
  -3   1 -11 97.4911 98.7093   9
  -3  -1 -11 143.925 112.156  45
   3  -1  11 190.224 63.0272   5
  -3   1 -11 162.914 80.3874   2
   3  -1  11 53.9637 65.2320  57
  -3  -1 -12 257.614 104.714  56
  -3  -1 -12 405.763 166.407  45
  -3   1 -12 528.613 169.944   9
  -3   1 -12 330.111 107.498   2
   3  -1  12 308.405 84.4209   5
   3  -1  12 177.149 107.121  57
  -3  -1 -13 1115.55 251.500  45
  -3  -1 -13 1662.15 416.763  42
   3  -1  13 1284.02 179.060   5
  -3   1 -13 1116.00 197.571   2
  -3  -1 -14 1245.11 251.924  45
  -3  -1 -14 1554.88 388.971  42
  -3   1 -14 987.181 189.125   2
  -3  -1 -15 1922.94 436.427  42
  -3  -1 -15 1919.74 327.802  17
  -3   1 -15 1400.20 222.185   2
  -3   1 -16 428.511 113.669   2
  -3  -1 -16 689.836 255.796  42
  -3  -1 -16 806.917 194.742  17
  -3   1 -17 382.940 98.7884   2
  -3  -1 -17 328.719 198.431  42
  -3  -1 -17 388.668 134.664  17
  -3   1 -18-19.3957 46.3374   2
  -3   1 -18 87.2309 128.085  42
  -3  -1 -18 31.2722 120.463  42
  -3  -1 -18-17.2367 66.3983  17
  -3   1 -18 114.131 77.9022  17
  -3  -1 -19 22.3230 49.1960  17
   3  -2 -18 1159.07 163.531  23
  -3  -2  18 1039.48 188.873  58
   3  -2 -17-15.3560 56.8460  23
  -3  -2  17-23.7069 101.319  58
   3  -2 -16 3201.37 370.916  55
   3  -2 -16 3045.19 362.059  23
  -3  -2  16 3255.64 438.681  58
   3  -2 -15 2710.65 328.728  55
   3  -2 -15 2379.38 309.331  23
   3   2 -15 2219.77 279.795   7
  -3  -2  15 2690.90 399.117  58
   3  -2 -14 19822.4 1594.21  55
   3  -2 -14 17770.7 1577.89  23
   3   2 -14 19272.6 1551.92   7
  -3  -2  14 17920.4 1674.56  58
   3   2 -13 1129.60 174.874   7
   3  -2 -13 699.130 170.206  55
   3  -2 -13 1131.35 191.203  23
  -3  -2  13 1069.44 155.780   4
  -3  -2  13 878.239 245.809  58
   3  -2 -12 290.161 104.568  55
   3   2 -12 345.091 96.9078   7
   3  -2 -12 313.819 104.525  23
  -3  -2  12 128.640 146.324  34
   3  -2 -12 198.032 90.5114  56
  -3  -2  12 301.177 78.0414   4
  -3  -2  12 196.658 132.629  58
   3  -2 -11 1548.76 227.689  23
  -3  -2  11 1172.49 252.789  58
   3   2 -11 2002.34 219.441   7
  -3  -2  11 1608.98 318.553  34
  -3  -2  11 1613.77 188.555   4
   3  -2 -11 1337.60 213.335  55
   3  -2 -11 1120.50 200.709  56
   3  -2 -10 3761.14 406.590  55
   3  -2 -10 4333.78 421.537  23
   3   2 -10 4186.56 394.135   7
  -3  -2  10 4092.03 501.519  58
  -3  -2  10 4616.71 565.016  34
  -3  -2  10 4160.17 380.626   4
   3  -2 -10 3286.37 398.138  56
   3  -2  -9 2050.43 273.197  56
   3  -2  -9 2976.77 300.802  23
  -3  -2   9 3162.04 422.492  34
  -3  -2   9 2843.57 391.834  32
  -3  -2   9 2449.77 255.718   4
  -3  -2   8 668.089 100.458   4
  -3  -2   8 821.744 195.918  32
   3  -2  -8 677.088 170.661  30
   3  -2  -8 855.481 133.156  23
   3  -2  -8 592.913 176.296  41
   3  -2  -7 546.063 165.913  41
  -3  -2   7 867.978 195.220  32
   3  -2  -7 485.753 133.354  30
   3  -2  -6 21116.8 1748.72  10
   3  -2  -6 20738.8 1807.21  41
  -3  -2   6 23518.7 1828.74  32
   3  -2  -6 20334.2 1759.12  30
   3  -2  -5 4403.70 485.352  30
   3  -2  -5 4665.30 533.083  41
   3  -2  -5 5047.00 490.669  33
   3  -2  -4 839.338 149.822  30
   3  -2  -4 722.076 169.705  41
  -3  -2   4 832.400 162.770  37
   3  -2  -4 1021.79 159.867  33
  -3  -2   4 1227.67 207.624  32
   3  -2  -3 83.6860 56.0689  33
  -3  -2   3 117.979 75.9747  32
   3  -2  -3 79.0144 49.0963  30
  -3  -2   3 51.4477 52.1588  37
  -3  -2   2 8.57087 28.9712   8
  -3  -2   2-17.3856 49.1513  37
   3  -2  -2 84.5622 63.8893  33
  -3  -2   2 17.7608 53.6776  32
   3  -2  -2 11.4626 32.4137  30
  -3  -2   1-106.606 71.0363  37
   3  -2  -1 52.2995 81.1941  35
   3  -2  -1 14.7735 78.9272  33
  -3  -2   1 16.2719 62.6925  32
   3  -2  -1-11.8182 56.4797  15
  -3  -2   0 19663.5 1507.08  37
  -3  -2   0 17072.7 1428.40   8
   3  -2   0 19062.0 1502.97  35
  -3  -2   0 17889.4 1472.00  32
   3  -2   0 16927.1 1452.34  15
  -3  -2   0 17591.9 1422.48  14
  -3  -2  -1 112.676 90.2021  38
  -3  -2  -1 237.721 90.0046  37
   3  -2   1 72.9831 76.0624  35
  -3  -2  -1 82.5891 41.1616  16
   3  -2   1 146.648 75.7066  15
  -3  -2  -1 164.244 55.3976  14
  -3  -2  -2 8953.70 830.188  38
  -3  -2  -2 8845.27 830.492  37
   3  -2   2 9434.48 840.341  35
  -3  -2  -2 9525.59 768.592  16
  -3  -2  -2 8978.68 781.361  14
  -3  -2  -3 773.348 150.465  38
  -3  -2  -3 297.476 119.147  37
   3  -2   3 625.969 142.510  35
  -3  -2  -3 726.450 122.241  14
   3  -2   4 12588.0 1047.34  11
  -3  -2  -4 11751.2 1092.07  37
   3  -2   4 12538.0 1111.18  35
  -3  -2  -4 13352.6 1070.22  14
   3  -2   5 12808.5 1108.90  11
   3  -2   5 13679.5 1182.77  35
  -3  -2  -5 13707.2 1131.70  14
   3  -2   6 6091.14 531.268  11
  -3   2  -6 4740.72 547.741   9
   3  -2   6 5839.43 591.462  35
  -3  -2  -6 5560.47 543.989  14
   3  -2   7 14767.0 1158.34  11
  -3   2  -7 12484.6 1183.13   9
  -3  -2  -7 13673.0 1172.15  14
   3  -2   7 12800.4 1205.80  35
   3  -2   8 11411.6 782.576  11
  -3  -2  -8 11109.6 737.823  56
  -3  -2  -8 4072.14 699.892  45
  -3   2  -8 9075.35 801.452   9
  -3   2  -8 8836.16 722.561   1
   3  -2   8 9160.25 698.270   5
   3  -2   8 9641.08 835.746  35
  -3  -2  -8 10731.6 799.070  14
  -3  -2  -8 4905.55 728.383  17
  -3  -2  -8 7026.38 673.841  26
  -3  -2  -9 580.376 116.791  56
  -3  -2  -9 126.412 112.756  45
  -3   2  -9 679.953 167.571   9
  -3   2  -9 629.317 125.418   1
   3  -2   9 530.006 157.516  35
  -3  -2  -9 438.487 146.847  17
  -3  -2  -9 515.385 132.972  14
   3  -2   9 521.774 97.1164   5
   3  -2   9 235.119 111.952  58
   3  -2   9 741.703 145.133  11
  -3  -2  -9 279.138 77.0631  26
  -3  -2 -10 1106.60 317.608  42
  -3   2 -10 768.842 146.677   1
   3  -2  10 889.899 204.661  35
  -3  -2 -10 599.907 185.355  17
   3  -2  10 536.648 110.844   5
   3  -2  10 706.266 164.246  58
  -3  -2 -10 852.637 148.448  56
  -3  -2 -10 603.261 150.416  14
   3  -2  10 607.966 144.854  11
  -3  -2 -11 138.808 80.8383  56
   3  -2  11 23.6121 56.4602  11
  -3  -2 -11 109.191 202.068  42
   3  -2  11 13.5186 38.2892   5
   3  -2  11-33.9967 72.6825  35
  -3  -2 -11 61.7147 104.279  17
  -3   2 -11 182.480 90.4038   1
   3  -2  11 95.8428 92.3299  58
  -3  -2 -12 466.721 129.480  56
  -3   2 -12 519.158 130.430   2
   3  -2  12 558.548 118.560   5
  -3  -2 -12 422.715 174.964  17
  -3  -2 -13 19.4821 65.8267  56
  -3  -2 -13-58.8081 208.381  42
   3  -2  13 44.1516 47.1797   5
  -3  -2 -13-32.9322 105.555  17
  -3   2 -13-17.9425 69.1221   2
  -3  -2 -14-19.5216 83.4435  56
  -3  -2 -14-171.879 229.034  42
  -3  -2 -14-31.8568 107.642  17
  -3   2 -14 17.2453 63.8482   2
  -3  -2 -15 52.8314 169.354  42
  -3   2 -15 94.5940 73.4730   2
  -3  -2 -15-29.1793 116.677  17
   3  -2  16 616.831 105.514   4
  -3   2 -16 326.695 104.336   2
  -3  -2 -16 867.757 287.278  42
  -3  -2 -16 728.269 186.258  17
   3  -2  17 581.356 99.4426   4
  -3   2 -17 645.490 116.467   2
  -3  -2 -18 2595.99 288.693  17
  -3   2 -18 2200.80 234.620   2
   3  -3 -17 12.7725 52.8588  23
  -3  -3  17-34.9775 72.3710  58
   3  -3 -16 418.357 114.537  56
   3  -3 -16 627.211 130.314  23
   3   3 -16 419.992 91.7154   7
  -3  -3  16 574.775 163.326  58
   3  -3 -15 2019.01 264.775  56
   3  -3 -15 2187.99 275.742  55
   3  -3 -15 1716.61 254.682  23
   3   3 -15 1507.67 209.621   7
  -3  -3  15 1750.66 296.646  58
   3  -3 -14 899.165 179.648  23
   3  -3 -14 848.636 178.084  56
   3   3 -14 888.727 150.233   7
   3  -3 -14 880.684 179.008  55
  -3  -3  14 630.575 198.302  58
   3  -3 -13 233.829 110.456  23
   3  -3 -13 390.241 129.263  56
   3  -3 -13 284.177 116.215  55
   3   3 -13 282.777 97.2875   7
  -3  -3  13 67.7924 104.063  58
   3  -3 -12 255.152 106.640  23
   3  -3 -12 226.267 114.420  56
   3  -3 -12 218.134 106.338  55
   3   3 -12 382.100 102.925   7
  -3  -3  12 365.435 94.3159   4
  -3  -3  12 384.154 168.455  58
   3  -3 -11 206.808 94.7486  55
   3  -3 -11 267.398 101.206  23
   3   3 -11 245.060 84.1607   7
   3  -3 -11 119.666 88.4297  56
  -3  -3  11 38.0042 51.6315   4
   3  -3 -10-37.4324 63.2627  56
   3  -3 -10 116.669 71.9911  23
   3  -3 -10 94.0573 112.366  41
   3  -3 -10 69.6652 72.0914  55
  -3  -3  10 46.0544 98.4256  34
  -3  -3  10 12.0222 42.6444   4
   3  -3  -9 12763.7 1031.79  55
   3  -3  -9 12625.9 1043.99  23
   3  -3  -9 14760.9 1072.53  22
  -3  -3   9 11727.3 987.508   4
   3  -3  -9 12479.3 1235.52  41
  -3  -3   9 9855.15 1169.22  34
  -3  -3   9 9963.43 1179.56  32
  -3  -3   9 9633.46 1044.05  59
   3  -3  -9 11578.0 1029.11  56
   3  -3  -8 3230.36 345.650  22
   3  -3  -8 2626.54 285.131  19
   3  -3  -8 2743.63 320.690  23
  -3  -3   8 2834.86 440.245  34
   3  -3  -8 3100.97 468.516  41
  -3  -3   8 2271.17 410.577  32
  -3  -3   8 2231.15 334.063  59
  -3  -3   8 2775.72 282.969   4
  -3  -3   7 88.3431 42.4049  24
   3  -3  -7 108.252 66.3235  23
   3  -3  -7 103.775 66.8588  22
   3  -3  -7-10.5824 70.8264  19
  -3  -3   7 101.622 78.4905  53
  -3  -3   7 109.786 103.593  34
  -3  -3   7 115.523 130.217  32
   3  -3  -7 37.8438 151.383  41
  -3  -3   7 38.6621 63.0611   4
  -3  -3   7 188.518 95.1084  59
  -3  -3   6 155.773 86.5716  53
  -3  -3   6 98.4418 43.6450  24
   3  -3  -6 78.0810 58.5134  47
  -3  -3   6 299.650 111.518  59
   3  -3  -6 179.963 79.0437  22
   3  -3  -6 177.209 57.8443  19
   3  -3  -6 280.665 135.651  41
   3  -3  -6 215.048 75.9482  23
  -3  -3   6 300.675 143.251  34
  -3  -3   6 144.390 128.444  32
  -3  -3   6 170.611 54.6879   4
   3  -3  -5 662.733 127.252  22
  -3  -3   5 305.932 153.954  32
   3  -3  -5 325.991 155.972  41
   3  -3  -4 58776.0 4565.82  41
  -3  -3   4 53647.9 4547.03  38
  -3  -3   4 53978.5 4517.87  37
  -3  -3   4 59830.9 4580.70  32
   3  -3  -4 57473.2 4457.70  12
   3  -3  -3 425.342 160.052  41
  -3  -3   3 362.921 130.171  37
   3  -3  -3 405.109 109.207  16
  -3  -3   3 235.627 117.086  32
   3  -3  -3 498.005 118.521  12
  -3  -3   3 355.372 137.315  38
  -3  -3   2 3685.65 447.803  37
  -3  -3   2 3088.13 442.703  38
   3  -3  -2 3790.09 451.555  41
  -3  -3   2 3238.49 434.984  32
   3  -3  -2 3510.94 379.728  12
  -3  -3   1 15210.0 1365.79  38
  -3  -3   1 14486.4 1354.69  37
   3  -3  -1 15809.2 1356.44  41
   3  -3  -1 15455.2 1292.71  12
  -3  -3   0 1367.46 269.557  37
  -3  -3   0 1398.16 269.760  38
   3  -3   0 1492.10 239.027  15
   3  -3   0 1745.85 231.345  12
   3  -3   1 34151.4 2380.18  35
  -3  -3  -1 27519.3 2343.25  38
  -3  -3  -1 26434.9 2341.62  37
   3  -3   1 27254.1 2299.84  15
   3  -3   1 27130.2 2268.60  12
  -3  -3  -2 2592.65 394.014  38
  -3  -3  -2 2841.43 399.775  37
  -3  -3  -2 2988.53 310.953  16
   3  -3   2 2889.79 363.270  15
   3  -3   2 3142.59 403.890  35
   3  -3   2 3121.05 339.472  12
  -3  -3  -3 1728.64 309.452  37
   3  -3   3 2442.18 341.763  35
  -3  -3  -3 2436.53 261.889  16
   3  -3   3 1850.26 295.351  15
  -3  -3  -3 1936.02 260.327  14
   3  -3   3 2366.56 276.102  12
  -3  -3  -4 667.203 186.665  37
   3  -3   4 493.522 152.216  15
   3  -3   4 1008.04 222.036  35
  -3  -3  -4 919.236 160.962  14
   3  -3   5 17342.9 717.122  58
   3  -3   5 19083.3 858.756  35
  -3  -3  -5 17807.7 465.295  27
   3  -3   5 16458.3 564.161  11
  -3  -3  -5 16712.7 495.274  18
  -3  -3  -5 15112.6 625.004  14
   3  -3   6 6829.95 585.956  35
   3  -3   6 7582.45 463.428  11
  -3  -3  -6 5489.17 452.551  17
  -3  -3  -6 6594.41 396.112  18
  -3  -3  -6 6826.81 495.660  14
   3  -3   6 6616.80 516.419  58
  -3  -3  -6 5852.50 353.157  26
   3  -3   7 1651.41 216.386  11
  -3  -3  -7 1491.77 232.130  14
  -3  -3  -7 1589.73 181.605  18
   3  -3   7 2186.46 328.400  35
  -3  -3  -7 1474.98 229.213  17
   3  -3   7 1885.21 280.312  58
  -3  -3  -8 576.382 120.063  56
  -3  -3  -8 183.516 110.120  17
  -3  -3  -8 584.770 156.620  14
  -3  -3  -8 407.577 103.017  18
   3  -3   8 477.764 98.5292   5
   3  -3   8 549.219 182.422  35
  -3   3  -8 402.282 111.115   1
   3  -3   8 615.779 142.073  11
   3  -3   8 404.854 142.364  58
  -3  -3  -9 3399.73 360.814  56
  -3  -3  -9 3628.22 359.860  18
  -3   3  -9 3190.02 367.153   1
   3  -3   9 3688.76 350.324   5
   3  -3   9 3499.04 487.002  35
  -3  -3  -9 2814.87 413.170  14
   3  -3   9 3782.78 448.972  58
   3  -3   9 3897.53 417.264  11
  -3  -3 -10 171.600 82.1177  56
   3  -3  10 119.954 113.116  35
  -3  -3 -10 180.421 106.649  14
   3  -3  10 28.4994 52.9375   5
  -3  -3 -10-61.0958 92.4243  17
  -3   3 -10 116.994 81.9564   1
   3  -3  10 98.9531 87.7777  11
   3  -3  10 57.4592 97.1713  58
  -3  -3 -11 1567.88 233.713  56
  -3   3 -11 1586.61 225.813   1
   3  -3  11 1642.32 214.690   5
  -3  -3 -11 987.801 251.205  17
   3  -3  11 1704.38 292.679  58
  -3  -3 -12 188.530 101.593  56
  -3  -3 -12 192.917 138.053  17
   3  -3  12 141.279 121.488  58
  -3  -3 -13 1430.55 226.642  56
  -3   3 -13 1429.05 213.836   2
  -3  -3 -13 1270.41 268.877  17
   3  -3  13 1276.40 251.770  58
  -3  -3 -14 57.1132 101.219  17
  -3   3 -14-29.7642 63.6493   2
   3  -3  14-71.9259 95.8744  58
   3  -3  15 77.0095 46.0206   4
  -3   3 -15 38.3563 59.9233   2
   3  -3  15 122.448 87.4748  58
   3  -3  16 1404.54 166.236   4
  -3  -3 -16 1505.58 236.544  17
  -3   3 -16 1197.47 167.854   2
  -3   3 -17 38.0073 39.8477   2
  -3  -3 -17 142.040 104.305  44
  -3  -3 -17 29.5593 65.1425  17
   3  -3  17 13.9364 30.7756   4
   3  -4 -16 1826.29 191.314  56
   3   4 -16 942.669 125.754   7
   3  -4 -15 313.613 101.804  56
   3   4 -15 256.885 66.7329   7
   3  -4 -14 227.878 101.484  56
   3   4 -14 113.652 67.1900   7
   3  -4 -13 97.3319 90.6659  56
   3  -4 -13-19.5164 69.1708  23
   3   4 -13 23.3521 57.1848   7
   3  -4 -13 18.2118 70.1692  55
   3  -4 -12 971.506 191.931  23
   3   4 -12 1114.96 163.437   7
   3  -4 -12 985.965 196.361  56
   3  -4 -11 483.182 143.595  23
   3   4 -11 501.797 111.794   7
   3  -4 -11 444.139 138.631  56
   3  -4 -10 419.668 131.473  56
   3  -4 -10 199.258 109.041  23
  -3  -4  10 588.677 168.422  50
   3  -4  -9 15109.2 1245.68  56
  -3  -4   9 13876.7 1283.43  53
  -3  -4   9 14423.3 1167.23  24
   3  -4  -9 13084.4 1231.13  23
   3  -4  -8 175.376 100.881  56
  -3  -4   8 217.379 73.0238  24
  -3  -4   8-31.2300 125.674  46
   3  -4  -8 380.560 120.392  23
  -3  -4   8 333.390 143.080  53
  -3  -4   7 13473.7 1104.90  24
   3  -4  -7 12230.1 1149.81  56
  -3  -4   7 11991.2 1238.63  46
   3  -4  -7 14630.3 1140.06  19
   3  -4  -7 12318.1 1359.28  41
   3  -4  -7 14783.8 1209.73  22
  -3  -4   7 12102.4 1208.27  53
   3  -4  -7 14155.2 1137.31  27
  -3  -4   6 2141.67 337.896  53
  -3  -4   6 2353.11 257.400  24
   3  -4  -6 3106.66 351.972  22
   3  -4  -6 2722.67 309.568  47
   3  -4  -6 2911.73 291.990  19
   3  -4  -6 2057.96 414.238  41
  -3  -4   6 1903.84 345.008  46
   3  -4  -6 2360.51 284.394  27
  -3  -4   5 235.452 68.3987  25
  -3  -4   5 139.229 54.7398  24
   3  -4  -5 184.204 87.7782  47
  -3  -4   5 107.485 104.348  52
   3  -4  -5 322.088 85.8699  19
   3  -4  -5 213.542 97.6885  22
   3  -4  -5 89.6108 127.335  41
   3  -4  -5 152.853 79.6581  27
  -3  -4   5 122.432 127.335  46
  -3  -4   5 78.1916 93.2929  53
  -3  -4   4 5189.02 461.457  24
  -3  -4   4 4765.47 456.017  25
  -3  -4   4 4913.73 558.776  53
  -3  -4   4 5164.11 569.843  52
   3  -4  -4 5127.85 490.698  47
  -3  -4   4 4589.49 580.458  46
   3  -4  -4 5510.91 482.457  19
   3  -4  -4 4599.65 641.752  41
   3  -4  -4 4650.55 482.759  27
   3  -4  -4 5081.51 552.282  12
   3  -4  -4 6302.51 558.947  22
  -3  -4   3 6117.09 525.739  25
  -3  -4   3 6016.56 522.280  24
  -3  -4   3 5144.71 611.088  52
   3  -4  -3 6382.14 599.930  22
  -3  -4   3 5348.31 641.303  46
  -3  -4   3 5016.45 600.543  48
  -3  -4   3 7112.62 544.344  21
   3  -4  -3 6355.97 661.568  43
  -3  -4   3 4781.84 676.496  37
   3  -4  -3 5494.74 610.458  16
   3  -4  -3 6031.44 552.528  27
  -3  -4   3 5976.03 624.255  53
   3  -4  -3 5110.42 599.735  12
  -3  -4   2-9.19915 34.0768  24
  -3  -4   2 27.9865 38.6282  25
  -3  -4   2 25.3984 71.8069  52
  -3  -4   2-23.8861 72.1937  53
  -3  -4   2-28.0351 112.079  46
  -3  -4   2 73.1403 53.5556  21
  -3  -4   2 66.8989 60.6642  20
   3  -4  -2 29.1715 93.5091  43
  -3  -4   2 182.041 129.016  38
  -3  -4   2 40.4387 105.836  37
   3  -4  -2-24.7845 79.4502  16
   3  -4  -2 53.7634 49.7652  27
   3  -4  -2 47.8542 67.6490  12
  -3  -4   2-24.5061 69.2851  48
  -3  -4   1 118.049 49.3230  24
  -3  -4   1 23.1944 111.180  53
  -3  -4   1 24.8815 113.133  48
  -3  -4   1 215.196 71.5112  21
  -3  -4   1 218.068 88.2050  20
  -3  -4   1 136.282 139.939  46
  -3  -4   1 41.0548 158.397  37
   3  -4  -1 175.279 100.494  16
   3  -4  -1 42.8863 76.5043  51
  -3  -4   1-24.9874 113.612  52
   3  -4  -1 80.0926 57.7404  27
   3  -4  -1 190.829 95.7715  12
  -3  -4   1 149.063 59.5583  25
  -3  -4   0 3270.09 462.706  52
  -3  -4   0 4346.67 392.464  25
   3  -4   0 4563.96 477.047  51
  -3  -4   0 3762.51 479.972  48
  -3  -4   0 4341.15 518.628  46
  -3  -4   0 4684.21 423.381  20
  -3  -4   0 3666.90 555.984  37
   3  -4   0 4272.42 418.557  27
   3  -4   0 3782.91 468.987  12
  -3  -4   0 4415.58 398.996  21
  -3  -4  -1 4173.40 400.641  25
   3  -4   1 4686.13 490.471  51
  -3  -4  -1 4072.08 500.323  48
   3  -4   1 3767.02 419.202  27
  -3  -4  -1 4795.12 531.663  46
  -3  -4  -1 4984.38 432.398  20
  -3  -4  -1 3973.61 574.514  37
   3  -4   1 4132.52 487.867  12
  -3  -4  -1 4770.99 414.000  21
  -3  -4  -2 1760.61 202.293  21
  -3  -4  -2 1735.77 199.385  25
   3  -4   2 1888.56 266.631  51
  -3  -4  -2 1348.86 259.527  48
   3  -4   2 1790.56 222.008  27
  -3  -4  -2 1756.36 216.820  20
  -3  -4  -2 1902.32 361.264  37
   3  -4   2 1637.15 264.810  12
   3  -4   3 60.4890 68.8881  51
  -3  -4  -3 52.4049 89.1167  48
  -3  -4  -3 70.4895 57.0612  20
  -3  -4  -3 170.975 68.1627  18
  -3  -4  -3 393.380 168.681  37
  -3  -4  -3 149.654 75.4798  16
   3  -4   3 189.982 117.633  15
  -3  -4  -3 132.329 56.3927  21
  -3  -4  -3 265.089 72.3783  27
   3  -4   3 117.743 80.2172  12
  -3  -4  -4 4621.95 416.184  20
   3  -4   4 4078.50 463.572  51
  -3  -4  -4 4656.46 415.622  27
  -3  -4  -4 3176.34 558.357  44
  -3  -4  -4 3584.82 524.262  43
  -3  -4  -4 4692.68 434.677  18
   3  -4   4 3452.03 505.415  15
  -3  -4  -5 916.611 134.146  27
  -3  -4  -5 861.329 185.839  14
   3  -4   5 1022.29 178.119  51
  -3  -4  -5 419.701 177.109  43
  -3  -4  -5 718.288 263.644  44
  -3  -4  -5 783.237 123.226  20
  -3  -4  -5 770.332 135.590  18
   3  -4   5 817.563 202.963  15
   3  -4   6 59.9540 80.3151  51
  -3  -4  -6 35.4089 131.307  49
  -3  -4  -6 87.2677 98.6247  14
  -3  -4  -6 199.662 177.063  44
  -3  -4  -6 162.284 130.297  43
  -3  -4  -6 192.271 82.5106  18
   3  -4   6 70.1649 92.1811  15
   3  -4   7 119.049 95.0437  51
  -3  -4  -7 124.444 88.2012  14
  -3  -4  -7 155.892 166.689  44
  -3  -4  -7 128.605 144.989  43
   3  -4   7 143.159 108.362  15
  -3   4  -7 16.2976 69.9778   1
  -3   4  -8 1050.11 178.690   1
  -3  -4  -8 697.887 270.837  44
  -3  -4  -8 692.588 196.032  17
  -3  -4  -9-109.289 165.141  44
  -3   4  -9-16.2933 67.4556   1
  -3  -4  -9 31.0450 93.8389  17
  -3  -4 -10 272.201 210.184  44
  -3  -4 -10 46.1738 131.282  43
  -3  -4 -10 125.126 116.633  17
  -3   4 -10 300.586 105.148   1
  -3  -4 -11 996.524 173.537  56
   3  -4  11 720.482 126.997   4
  -3  -4 -11 1106.36 312.962  44
  -3  -4 -11 305.868 155.756  17
  -3   4 -11 822.686 149.371   1
  -3  -4 -11 538.783 221.183  43
  -3  -4 -12-17.0212 72.7784  56
  -3   4 -12-28.5338 64.7114   2
  -3  -4 -12-49.1419 157.523  44
  -3  -4 -12-126.033 161.846  43
  -3  -4 -12-28.8126 102.122  17
   3  -4  12-12.2884 54.1827   4
  -3  -4 -13 175.148 198.617  44
  -3  -4 -13 37.4739 120.345  43
   3  -4  13 146.263 60.5728   4
  -3   4 -13 62.5126 61.6742   2
   3  -4  14-9.78571 37.6957   4
  -3  -4 -14-36.8852 104.261  44
  -3  -4 -14 31.5295 101.056  43
  -3   4 -14 10.3873 48.3733   2
  -3  -4 -15 659.991 198.008  44
  -3  -4 -15 512.837 167.326  43
  -3   4 -15 779.072 113.654   2
   3  -4  15 899.124 114.155   4
   3  -5 -13 68.9271 67.4982  56
   3   5 -13-22.0425 35.9844   7
   3  -5 -12 111.682 72.6811  56
   3   5 -12 87.0061 50.5816   7
  -3  -5  11 1116.52 208.794  50
   3   5 -11 1290.52 162.404   7
   3  -5 -11 1169.97 209.276  56
   3  -5 -10 18.6064 69.2833  56
  -3  -5  10 192.995 112.604  50
   3   5 -10 134.863 60.1721   7
   3  -5  -9 1032.09 194.364  56
  -3  -5   9 637.605 186.209  50
   3   5  -9 1232.42 155.420   7
  -3  -5   9 941.412 143.711  24
  -3  -5   8 3007.99 307.843  24
   3  -5  -8 3093.90 339.711  27
  -3  -5   8 2500.79 392.983  50
  -3  -5   7-89.0692 122.851  50
  -3  -5   7-11.9653 54.2397  24
  -3  -5   7 79.2123 52.7024  25
  -3  -5   7 89.0030 114.284  46
   3  -5  -7-16.4261 60.7961  27
  -3  -5   6 543.672 186.139  53
  -3  -5   6 569.568 111.145  24
  -3  -5   6 313.081 166.413  46
  -3  -5   6 334.902 158.861  50
  -3  -5   6 840.037 128.707  25
   3  -5  -6 666.032 139.160  27
  -3  -5   5 153.802 120.859  50
  -3  -5   5 371.125 89.9558  25
  -3  -5   5 224.912 139.357  53
  -3  -5   5 315.938 85.4892  24
  -3  -5   5 324.191 171.341  46
   3  -5  -5 415.707 119.846  47
   3  -5  -5 301.172 116.910  27
  -3  -5   4-12.0782 44.7078  24
  -3  -5   4-66.1864 136.935  46
   3  -5  -4 17.1300 65.9908  47
  -3  -5   4-61.4120 98.4193  50
  -3  -5   4 27.0226 55.9126  21
  -3  -5   4-12.0868 46.5659  25
   3  -5  -4-16.7104 61.8496  27
  -3  -5   4-29.8214 90.1179  48
  -3  -5   4-31.9832 96.6504  53
  -3  -5   3 758.174 209.024  53
  -3  -5   3 743.715 132.116  24
  -3  -5   3 879.869 209.165  50
  -3  -5   3 1112.60 239.256  48
  -3  -5   3 811.200 147.533  21
  -3  -5   3 1036.99 257.697  46
   3  -5  -3 665.493 142.309  27
  -3  -5   3 862.719 137.805  25
  -3  -5   2 167.864 138.971  46
  -3  -5   2 154.884 123.890  53
  -3  -5   2 188.136 76.0699  21
  -3  -5   2 36.2852 50.1980  25
  -3  -5   2-71.9559 127.543  49
   3  -5  -2 49.4987 68.3825  27
  -3  -5   2 31.8160 90.0166  48
   3  -5  -1 65.3018 69.8663  27
  -3  -5   1-13.3907 62.4710  21
  -3  -5   1-16.3608 97.3928  20
  -3  -5   1 133.541 64.9577  25
  -3  -5   1 65.0571 125.357  48
  -3  -5   0 4819.87 426.637  25
   3  -5   0 4139.65 504.892  51
  -3  -5   0 4109.01 422.494  21
  -3  -5   0 4449.25 447.059  20
   3  -5   0 4222.64 443.762  27
  -3  -5   0 3805.14 524.472  48
   3  -5   1 326.013 140.755  51
  -3  -5  -1 167.419 120.467  48
  -3  -5  -1 303.862 97.9785  21
  -3  -5  -1 268.091 109.881  20
  -3  -5  -1 229.731 81.2997  25
   3  -5   1 358.772 100.777  27
   3  -5   2 133.505 108.721  51
  -3  -5  -2 404.142 173.793  48
  -3  -5  -2 431.521 101.889  21
  -3  -5  -2-55.2667 157.581  44
  -3  -5  -2 325.198 109.195  20
  -3  -5  -3 8842.53 749.774  21
   3  -5   3 8200.54 834.349  51
  -3  -5  -3 8058.15 874.575  48
  -3  -5  -3 9979.57 1061.38  44
  -3  -5  -3 8144.69 757.051  20
   3  -5   4 7520.59 731.827  51
  -3  -5  -4 6462.87 759.665  48
  -3  -5  -4 7410.50 639.859  21
  -3  -5  -4 7406.02 915.848  44
  -3  -5  -4 5252.04 772.624  43
  -3  -5  -4 7540.86 659.459  20
   3  -5   5 1801.46 257.285  51
  -3  -5  -5 1202.65 191.995  47
  -3  -5  -5 1650.64 187.225  20
  -3  -5  -5 1020.55 271.042  43
  -3  -5  -5 948.729 300.706  44
   3  -5   6 593.081 162.080  51
  -3  -5  -6 350.871 124.617  47
  -3  -5  -6 278.018 200.090  44
  -3  -5  -6 614.214 123.409  20
  -3  -5  -6 315.055 176.848  43
   3  -5   7 4914.92 491.864  51
  -3  -5  -7 5468.96 719.005  44
   3  -5   8 4115.73 410.296  51
  -3  -5  -8 3500.89 580.120  44
  -3  -5  -8 3625.11 360.884  19
   3  -5   9 357.621 114.136  51
  -3  -5  -9 502.273 227.857  44
  -3  -5  -9 407.734 107.685  19
  -3  -5 -10 1201.65 311.445  44
  -3  -5 -10 1186.79 174.137  19
  -3  -5 -11 163.929 145.263  44
  -3  -5 -11 157.752 71.7095  19
  -3  -5 -11-106.529 107.367  43
   3  -5  12 297.233 64.3201  24
  -3  -5 -12 414.140 173.996  44
  -3  -5 -12 121.373 118.439  43
  -3  -5 -12 211.728 70.0120  19
   3  -5  13 138.175 44.0456  24
  -3  -5 -13 108.035 104.452  44
  -3  -5 -13 48.3729 97.1295  43
  -3  -6  10 12.5466 42.3961  51
   3  -6 -10 9.19678 38.0628  20
  -3  -6   9 15.0810 51.0384  51
   3  -6  -9 66.9559 54.7165  20
   3  -6  -8 659.578 121.720  20
  -3  -6   8 750.633 164.728  50
   3  -6  -8 978.198 137.515  27
  -3  -6   7 4035.58 331.639  25
  -3  -6   7 2902.77 395.566  50
   3  -6  -7 2202.03 325.752  20
   3  -6  -7 4352.52 374.473  27
  -3  -6   6 384.528 144.093  50
   3  -6  -6 439.774 122.516  20
   3  -6  -6 817.512 143.384  27
  -3  -6   6 688.268 112.127  25
  -3  -6   5 3717.93 336.195  25
  -3  -6   5 2749.12 401.123  50
   3  -6  -5 2502.35 334.314  20
   3  -6  -5 3939.06 371.820  27
  -3  -6   4 83.1522 98.2171  50
   3  -6  -4 13.0123 57.3255  21
   3  -6  -4-15.3912 65.7796  20
   3  -6  -4-15.1686 70.6441  27
  -3  -6   4 33.8257 51.1146  25
   3  -6  -3 794.925 140.803  27
   3  -6  -3 747.797 134.335  21
   3  -6  -3 352.425 110.165  20
  -3  -6   3 722.719 122.223  25
  -3  -6   2 4837.37 451.563  25
   3  -6  -2 4281.64 456.008  21
   3  -6  -2 4494.50 469.007  27
  -3  -6   2 5449.79 470.968  21
  -3  -6   1 537.967 110.492  25
  -3  -6   1 761.853 133.247  21
   3  -6  -1 325.281 101.714  21
   3  -6  -1 487.756 112.530  27
  -3  -6   0 249.981 79.2821  25
   3  -6   0 169.272 77.3254  21
   3  -6   0 172.741 75.7712  27
  -3  -6   0 400.830 104.388  21
  -3  -6  -1 92.5478 72.1740  21
   3  -6   1 55.5522 68.1534  21
  -3  -6  -1 46.9902 53.4513  25
   3  -6   2 2330.74 279.014  25
   3  -6   2 2332.84 285.489  21
   3  -6   3 532.880 114.773  25
  -3  -6  -3 922.166 171.437  47
   3  -6   3 603.502 119.000  21
   3  -6   4 664.714 125.439  25
  -3  -6  -4 777.755 163.695  47
  -3  -6  -5 51.0724 77.5350  47
  -3  -6  -5 111.291 137.502  43
   3  -6   5 127.271 62.2664  25
   3  -6   6 594.426 108.198  25
  -3  -6  -6 686.617 141.566  47
  -3  -6  -6 677.520 206.428  43
  -3  -6  -6 448.800 107.333  19
   3  -6   6 676.104 153.749  51
   3  -6   7 236.445 64.8854  25
   3  -6   7 84.2053 45.9282  24
  -3  -6  -7 33.6115 114.044  43
  -3  -6  -7 191.267 70.2585  19
   3  -6   8 309.935 69.0925  25
   3  -6   8 136.635 52.7796  24
  -3  -6  -8 184.214 127.845  43
  -3  -6  -8 167.424 64.2106  19
  -3   6  -8 178.316 73.2595  61
   3  -6   9 194.041 53.8655  24
  -3   6  -9 236.484 71.4670  61
   3  -6   9 340.987 65.2955  25
  -3  -6  -9 171.933 63.6680  19
   3  -6  10-12.2765 27.8255  24
  -3  -6 -10 22.2690 67.2938  43
  -3  -6 -10 9.07548 36.2810  19
  -3  -7   2 75.3419 41.6592  25
  -3  -7   2 37.6256 47.3691  47
   3  -7  -2 67.5428 49.6272  21
  -3  -7   1 95.9335 44.0447  25
  -3  -7   1-50.2822 70.5275  47
   3  -7  -1 61.2424 42.9561  21
  -3  -7   0 281.105 91.1906  47
   3  -7   0 427.653 82.2657  21
  -3  -7  -1 479.918 101.196  47
   3  -7   1 428.288 81.5153  21
  -3  -7  -2 151.681 66.7295  47
  -4   0  19 10.4970 38.8762   3
  -4   0  19 42.4409 52.3774  58
  -4   0  18 315.254 113.965  58
  -4   0  17-73.1616 110.681  58
  -4   0  16 446.137 158.505  58
  -4   0  15 90.3178 111.634  58
  -4   0  14 2240.58 353.592  58
  -4   0  13-30.1356 101.839  58
   4   0 -12 1991.06 360.336  28
   4   0 -12 1191.56 229.118  10
   4   0 -11 14.4038 43.6159   7
   4   0 -11 40.3456 96.4243  28
   4   0 -11 90.9917 68.7970  10
   4   0 -10 669.988 148.031  10
   4   0 -10 623.282 119.129   7
   4   0 -10 328.438 130.314  30
   4   0  -9 17.8419 71.3291  10
   4   0  -9-49.5012 59.1359  30
   4   0  -8 86339.4 6864.25  10
   4   0  -8 91285.7 6929.81  30
   4   0  -7 40.9470 48.4647  10
   4   0  -6 60.4303 50.0147  10
  -4   0   6-9.60168 39.7363   8
   4   0  -5 43.2358 44.7531  10
  -4   0   5 8.94969 28.7286   8
   4   0  -5 39.7152 51.0198  33
   4   0  -4 31808.6 2450.29  10
  -4   0   4 30675.0 2438.22   8
   4   0  -4 30633.8 2463.15  33
   4   0  -3 9.22524 39.4443  10
  -4   0   3-34.4784 34.4800   8
   4   0  -3 11.5741 39.1236  33
   4   0  -2 9565.34 830.018  33
   4   0  -2 10180.9 816.717  10
  -4   0   2 9544.77 813.312   8
   4   0  -1 35.6609 50.8717  33
   4   0   0 1316.44 189.982  57
   4   0   1-12.1447 44.9575  35
   4   0   1-14.1098 47.6798  57
   4   0   2 13815.7 1124.83  57
   4   0   2 12733.7 1097.63  35
   4   0   3 37.2019 45.9051  35
   4   0   3-14.5592 49.1982  57
  -4   0  -4 45055.6 3223.78  39
   4   0   4 36628.8 3197.57  57
  -4   0  -5 49.1764 60.7807  14
   4   0   5 48.4597 57.3584  57
  -4   0  -6 18.7357 56.6212  40
  -4   0  -6-16.0767 54.3206  14
   4   0   6 52.1735 69.5252  57
  -4   0  -7-97.0128 148.865   9
   4   0   7 37.9315 67.2362  57
  -4   0  -7-58.8048 75.5362  40
  -4   0  -7 16.3461 65.3774  14
  -4   0  -8 131375. 10571.3   9
   4   0   8 139430. 10541.0  57
  -4   0  -9-58.4353 93.7083   9
   4   0   9 23.0436 69.7173  57
  -4   0 -10 644.700 184.204   9
   4   0  10 1119.20 202.990  57
  -4   0 -11 35.3150 75.4687   9
   4   0  11-55.7571 129.834  57
   4   0  12 3735.52 522.913  57
  -4   0 -12 4271.70 574.796   9
  -4   0 -13-26.5900 139.184  45
  -4   0 -14 1401.05 276.852  45
  -4   0 -15 23.1687 130.991  45
  -4   0 -16 3895.64 453.108  45
  -4   0 -17 41.4591 85.8327  17
  -4   0 -18 864.935 156.869  17
  -4  -1  19 262.224 64.6660   3
  -4  -1  19 136.982 77.7488  58
  -4  -1  18 2078.18 229.787   3
  -4   1  18 1891.17 225.377   3
   4  -1 -18 1551.40 204.414  23
  -4  -1  18 1756.94 259.028  58
   4  -1 -17 1457.11 207.497  23
  -4   1  17 1919.71 279.802  58
  -4  -1  17 1866.89 285.439  58
   4  -1 -16 770.506 149.023  23
  -4   1  16 798.903 194.652  58
  -4  -1  16 884.673 211.371  58
   4  -1 -15 1318.84 210.644  23
  -4  -1  15 1561.02 309.821  58
  -4   1  15 2087.13 316.100  58
   4  -1 -14 1085.20 184.933  23
   4   1 -14 1471.78 203.236   7
  -4  -1  14 996.472 250.362  58
   4  -1 -13 2522.82 309.829  23
   4   1 -13 3098.36 326.550   7
   4  -1 -13 2379.21 317.569  55
  -4  -1  13 2958.26 415.652  58
   4  -1 -12 422.701 146.876  10
   4  -1 -12 653.347 136.415  55
   4  -1 -12 371.271 180.859  28
   4   1 -12 383.964 129.422  10
  -4  -1  12 698.537 198.831  58
   4   1 -12 655.972 129.819   7
   4   1 -11 3713.13 459.589  10
   4   1 -11 4739.74 436.026   7
  -4  -1  11 4376.15 520.977  58
   4  -1 -11 4425.52 526.036  30
   4  -1 -11 3894.88 558.790  28
   4  -1 -11 4537.58 507.035  10
  -4  -1  10 7118.43 713.453  58
   4  -1 -10 6800.01 763.932  28
   4   1 -10 6058.26 646.764  10
   4  -1 -10 6941.45 686.242  10
   4   1 -10 7424.94 626.098   7
   4  -1 -10 6602.66 709.050  30
   4  -1  -9 41.0925 65.8549  10
   4   1  -9-17.0139 54.5338  10
   4   1  -9-10.8292 34.7124   7
   4  -1  -9 25.0743 59.9031  30
   4  -1  -9-31.6796 82.9056  28
   4  -1  -8 3246.62 368.654  10
   4   1  -8 3516.80 352.556  10
   4  -1  -8 3075.27 421.500  28
  -4  -1   8 3140.01 408.429  32
   4  -1  -8 2798.55 376.942  30
   4  -1  -7 10844.7 897.143  10
   4   1  -7 9940.86 862.823  10
  -4  -1   7 11225.4 963.288  32
   4  -1  -7 10198.9 945.634  28
   4  -1  -7 8561.38 900.122  30
   4  -1  -6 7846.88 689.292  10
   4   1  -6 7959.08 662.527  10
   4  -1  -6 6589.59 694.511  30
   4  -1  -5 4119.89 393.944  10
   4   1  -5 3985.75 366.989  10
  -4  -1   5 3583.85 361.623   8
   4  -1  -5 4116.97 411.324  33
   4  -1  -5 3452.93 399.931  30
   4  -1  -4 3965.56 365.071  10
   4  -1  -4 3472.11 356.594  13
   4   1  -4 3839.41 334.334  10
  -4  -1   4 3322.71 331.873   8
   4  -1  -4 3648.25 371.814  33
   4  -1  -4 2686.68 352.699  30
  -4  -1   3 63089.6 4219.64   8
  -4  -1   3 56608.6 4254.49  39
   4  -1  -3 63886.5 4269.28  33
   4  -1  -3 57625.4 4244.43  13
  -4  -1   2 5287.54 370.794   8
  -4  -1   2 3442.12 378.075  39
   4  -1  -2 5376.78 420.478  33
   4  -1  -2 2091.38 332.470  30
   4  -1  -2 3759.78 371.428  13
  -4  -1   1 19149.9 1305.93   8
  -4  -1   1 18685.3 1301.36  40
  -4  -1   1 12227.8 1307.84  39
   4  -1  -1 19366.0 1357.46  33
   4  -1  -1 11943.5 1294.38  13
  -4  -1   0-10.3932 33.3115  40
   4  -1   0 32.0091 70.5001  35
  -4  -1   0-47.2639 62.9787  39
   4  -1   0 39.7353 54.8053  13
   4  -1   0 15.2533 69.1387  57
  -4  -1  -1 4662.46 432.354  40
   4   1   1 5373.37 455.263  57
  -4  -1  -1 6642.51 504.116  39
   4  -1   1 4361.05 457.645  35
   4  -1   1 2628.27 399.188  13
   4  -1   1 4683.78 457.843  57
  -4  -1  -1 5837.33 463.852  14
  -4  -1  -2 10256.8 906.872  40
  -4  -1  -2 10402.0 931.216  39
  -4  -1  -2 11895.2 937.788  14
   4  -1   2 9617.21 924.099  35
   4  -1   2 8634.23 890.346  13
   4  -1   2 10763.2 931.671  57
  -4  -1  -3 17378.4 1409.19  14
  -4  -1  -3 17869.8 1412.24  40
  -4  -1  -3 13437.7 1393.78  39
   4  -1   3 17491.7 1426.91  35
   4  -1   3 20581.1 1446.03  57
   4   1   3 20172.4 1429.31  57
   4  -1   3 15063.4 1381.23  13
  -4  -1  -4 53932.8 4206.61  40
   4  -1   4 48729.0 4205.96  35
   4   1   4 59731.6 4217.12  57
  -4  -1  -4 53028.7 4200.55  14
   4  -1   4 52415.0 4217.16  57
   4   1   5 536.608 122.836  57
  -4  -1  -5 347.883 99.9375  40
   4  -1   5 380.239 111.822  35
  -4  -1  -5 478.530 116.970  14
   4  -1   5 285.036 105.103  57
  -4  -1  -6 18057.7 1478.07  14
  -4  -1  -6 18682.2 1489.03  40
   4  -1   6 15705.7 1476.46  35
   4   1   6 18588.6 1485.46  57
   4  -1   6 17328.3 1490.15  57
   4  -1   7 75.2294 58.0104  11
   4  -1   7 103.125 73.1242  57
  -4  -1  -7 75.2128 56.8734  40
   4   1   7-19.0846 57.7229  57
   4  -1   7 20.8485 77.1987  35
  -4  -1  -7-18.2330 55.1520  14
   4  -1   8 10567.3 855.143  11
  -4   1  -8 8560.58 901.663   9
   4  -1   8 8165.21 864.298  35
  -4  -1  -8 10180.9 872.007  14
   4   1   8 9609.14 876.625  57
   4  -1   8 9437.86 883.451  57
  -4  -1  -9 244.620 88.0791  56
  -4   1  -9 305.844 90.9680   1
  -4  -1  -9 603.891 158.043  45
  -4   1  -9 393.933 139.356   9
   4  -1   9 196.710 93.9979  35
   4  -1   9 359.265 80.3307   5
   4  -1   9 456.411 111.120  11
   4   1   9 300.861 113.054  57
   4  -1   9 172.813 97.9689  57
   4  -1  10 566.738 133.089  11
  -4  -1 -10 564.805 178.014  45
  -4   1 -10 493.752 153.647   9
   4  -1  10 389.400 91.8956   5
  -4   1 -10 495.879 117.120   1
   4  -1  10 540.205 151.647  57
  -4  -1 -11 729.867 200.953  45
  -4   1 -11 464.557 166.063   9
   4  -1  11 456.467 103.245   5
  -4   1 -11 517.139 122.470   2
   4  -1  11 351.739 148.103  57
  -4   1 -12 1323.81 287.370   9
   4  -1  12 1663.41 209.723   5
  -4   1 -12 1301.48 218.366   2
   4  -1  12 1409.06 272.822  57
  -4  -1 -13 4133.58 514.168  45
   4  -1  13 4412.24 422.440   5
  -4   1 -13 3895.10 437.687   2
  -4   1 -14 1901.75 261.570   2
  -4  -1 -14 1717.73 310.611  45
   4  -1  14 1862.00 238.145   5
  -4   1 -15 447.007 127.651   2
  -4  -1 -15 719.074 195.466  17
  -4   1 -15 400.400 156.638  45
  -4   1 -16 542.598 126.565   2
  -4   1 -16 792.541 187.637  45
  -4  -1 -17 138.450 92.5216  17
  -4   1 -17 104.700 59.8334   2
  -4  -1 -18 889.378 151.309  17
  -4   1 -18 663.804 136.676  17
   4  -2 -18-20.8481 45.9457  23
  -4  -2  17 43.1975 79.9360  58
   4  -2 -17-27.0463 67.7662  23
   4  -2 -16 240.495 95.7981  23
   4   2 -16 377.258 92.7391   7
   4  -2 -16 389.388 122.357  55
  -4  -2  16 397.058 143.746  58
   4  -2 -15 251.227 103.566  55
   4  -2 -15 320.140 106.429  23
   4   2 -15 274.689 93.1506   7
  -4  -2  15 362.003 149.361  58
   4  -2 -14 39.9771 82.7166  55
   4  -2 -14-18.7016 63.1940  23
   4   2 -14-29.4160 73.7127   7
  -4  -2  14-32.5597 104.364  58
   4  -2 -13 1997.33 275.238  55
   4  -2 -13 1930.11 265.616  23
   4   2 -13 1744.15 237.943   7
  -4  -2  13 2007.29 337.800  58
   4   2 -12 446.785 108.806   7
   4  -2 -12 380.631 110.995  23
   4  -2 -12 245.573 104.297  55
  -4  -2  12 296.768 143.361  58
   4  -2 -11-17.0329 68.1009  23
  -4  -2  11-31.4551 88.9218  58
   4   2 -11-13.4861 51.9656   7
  -4  -2  11 43.5447 113.962  34
   4  -2 -11 17.5898 70.3268  55
   4  -2 -11-52.5585 93.5955  56
   4  -2 -10 8326.64 856.436  56
   4  -2 -10 10058.0 870.194  23
   4   2 -10 10968.7 852.769   7
  -4  -2  10 10264.0 1039.38  34
   4  -2  -9 1334.91 181.880  23
   4   2  -9 1256.96 162.954   7
  -4  -2   9 1046.34 244.314  32
  -4  -2   9 1095.20 148.256   4
   4  -2  -9 915.585 220.238  30
  -4  -2   9 1082.10 196.492  59
   4  -2  -8 65.2572 52.1774  23
   4   2  -8 68.4378 46.7179   7
   4  -2  -8 136.157 89.0817  41
  -4  -2   8 67.8561 88.7911  32
   4  -2  -8-54.1871 76.5869  30
  -4  -2   8 19.4624 80.5342  59
   4  -2  -7 96.3169 102.944  41
  -4  -2   7-31.8482 90.0718  32
   4  -2  -7 172.719 95.0922  30
   4  -2  -6 25740.8 2150.84  41
  -4  -2   6 29197.7 2161.60  32
   4  -2  -6 22190.8 2062.07  30
  -4  -2   5 20244.4 1551.77   8
   4  -2  -5 20607.4 1607.38  33
  -4  -2   5 21676.4 1675.96  32
  -4  -2   4 17240.9 1312.47   8
  -4  -2   4 17562.3 1391.50  37
   4  -2  -4 16940.6 1362.42  33
  -4  -2   4 17508.8 1421.81  32
  -4  -2   3 848.075 129.461   8
   4  -2  -3 618.281 143.273  33
  -4  -2   3 1079.36 199.977  32
   4  -2  -3 622.977 130.799  30
  -4  -2   3 1022.61 190.418  37
  -4  -2   2 377.297 87.9562   8
  -4  -2   2 592.432 146.937  37
   4  -2  -2 371.352 110.728  33
  -4  -2   2 285.290 108.826  32
  -4  -2   1 2237.74 306.659  37
   4  -2  -1 2097.34 278.216  33
  -4  -2   1 2138.28 239.403   8
  -4  -2   1 1812.86 273.457  32
   4  -2  -1 1999.42 244.964  13
  -4  -2   0 456.200 94.2680   8
  -4  -2   0 142.281 98.2190  37
   4  -2   0 322.352 117.641  35
   4  -2   0 442.730 103.779  15
   4  -2   0 317.281 89.7002  13
  -4  -2  -1 1512.17 246.847  38
  -4  -2  -1 935.099 202.663  37
   4  -2   1 1126.44 216.117  35
  -4  -2  -1 1132.76 163.625  14
  -4  -2  -2 2221.91 249.153  40
  -4  -2  -2 1637.47 271.745  38
  -4  -2  -2 2270.67 305.850  37
   4  -2   2 1617.60 261.019  35
  -4  -2  -2 1918.35 235.755  14
  -4  -2  -3 616.814 121.133  40
  -4  -2  -3 254.896 116.148  38
  -4  -2  -3 625.468 159.453  37
   4  -2   3 821.712 168.539  35
  -4  -2  -3 554.956 119.973  14
  -4  -2  -4 19213.9 1652.03  40
  -4  -2  -4 19216.7 1700.28  37
   4  -2   4 20569.1 1709.94  35
  -4  -2  -4 21178.3 1664.46  14
   4  -2   5 798.030 138.957  11
  -4  -2  -5 519.090 126.990  40
   4  -2   5 642.341 163.135  35
  -4  -2  -5 550.793 131.281  14
   4  -2   6 12269.2 1036.35  11
   4  -2   6 11588.9 1096.63  35
  -4  -2  -6 11861.1 1060.35  14
  -4  -2  -7 1685.13 198.059  56
   4  -2   7 1545.79 214.281  11
  -4   2  -7 1155.10 230.041   9
   4  -2   7 1466.31 169.975   5
  -4  -2  -7 1426.62 182.258  18
   4  -2   7 1632.93 270.447  35
  -4  -2  -7 1474.63 231.366  14
   4  -2   7 1737.57 177.445   6
  -4  -2  -7 1344.46 160.481  26
  -4  -2  -8 28.3714 50.3432  56
  -4  -2  -8 20.3673 102.101  45
  -4   2  -8-28.8263 53.4157   9
   4  -2   8 176.881 104.497  35
  -4   2  -8 102.132 62.4143   1
  -4  -2  -8 10.1949 34.5569  26
   4  -2   8 57.7126 40.9953   5
  -4  -2  -8 70.3216 66.3171  14
   4  -2   8 39.0360 46.7114  11
  -4  -2  -9 951.366 160.651  56
   4  -2   9 1131.98 192.240  11
  -4  -2  -9 672.676 190.499  45
  -4   2  -9 839.405 198.635   9
   4  -2   9 954.099 144.509   5
   4  -2   9 753.140 191.702  35
  -4  -2  -9 932.762 206.074  17
  -4   2  -9 825.809 155.258   1
  -4  -2  -9 712.264 179.499  14
  -4  -2  -9 734.871 126.884  26
   4  -2  10 6397.48 602.145  11
  -4   2 -10 4995.77 534.477   1
  -4   2 -10 4044.11 593.126   9
  -4  -2 -10 6709.92 566.870  56
   4  -2  10 5156.21 515.740   5
   4  -2  10 5146.33 633.332  35
  -4  -2 -10 5015.48 593.170  14
  -4  -2 -11 145.818 87.4539  56
   4  -2  11 25.0094 54.0328  11
   4  -2  11 173.454 111.475  35
  -4  -2 -11 271.851 137.147  17
   4  -2  11 129.152 63.7161   5
  -4   2 -11 118.948 79.5352   1
  -4   2 -12 607.883 146.751   2
   4  -2  12 622.771 133.685   5
  -4  -2 -12 933.638 228.715  17
   4  -2  13 1392.18 198.617   5
  -4  -2 -13 1760.99 299.328  17
  -4   2 -13 1218.52 206.474   2
   4  -2  14 2425.42 289.573   5
  -4   2 -14 2382.42 303.401   2
  -4   2 -15 114.359 78.7424   2
  -4  -2 -15 259.881 130.750  17
  -4   2 -16 225.400 80.8727   2
  -4  -2 -16 412.964 135.019  17
  -4   2 -17 117.958 58.1659   2
   4  -2  17-15.1314 36.1509   4
  -4  -2 -17 50.0186 77.6453  17
  -4  -2 -17-13.0876 59.3241  54
  -4  -2 -18 1852.18 220.597  17
   4   3 -17-26.3518 30.7456   7
   4  -3 -16 2275.72 269.746  23
  -4  -3  16 2170.48 298.452  58
   4   3 -16 2196.12 235.227   7
   4  -3 -15 387.293 112.333  56
   4  -3 -15 503.706 129.812  55
   4  -3 -15 394.201 117.084  23
   4   3 -15 381.660 91.9048   7
   4  -3 -14 37.9530 73.1140  56
   4  -3 -14 19.5242 72.2736  55
   4  -3 -14-57.2386 95.6211  23
   4   3 -14 88.3830 67.4636   7
   4  -3 -13 973.525 197.891  56
   4  -3 -13 1212.61 212.140  23
   4   3 -13 1531.60 195.583   7
   4  -3 -13 992.742 204.709  55
   4  -3 -12 541.366 151.107  56
   4  -3 -12 769.245 166.577  55
   4  -3 -12 288.109 135.916  23
   4   3 -12 545.988 115.112   7
   4  -3 -11 284.104 108.136  23
   4  -3 -11 215.638 100.311  55
   4   3 -11 213.225 84.2722   7
   4  -3 -11 453.021 129.876  56
   4  -3 -10 118.564 90.0342  56
   4  -3 -10 192.859 105.310  22
   4  -3 -10 371.274 112.795  23
   4  -3 -10 18.5568 63.3562  55
   4   3 -10 113.615 62.4768   7
  -4  -3  10 125.214 85.0988  59
   4  -3  -9 8409.97 709.623  22
  -4  -3   9 6733.93 675.949   8
   4  -3  -9 6342.68 821.892  41
   4  -3  -9 6094.08 653.353  56
   4  -3  -9 6816.36 663.540  23
   4   3  -9 7326.73 621.878   7
  -4  -3   9 8000.85 875.218  34
  -4  -3   9 7246.65 855.813  32
  -4  -3   9 6171.49 697.615  59
   4  -3  -8 5502.36 527.598  23
   4  -3  -8 5722.80 557.703  22
  -4  -3   8 5095.43 533.866   8
   4  -3  -8 4401.55 646.439  41
   4   3  -8 5483.34 482.280   7
  -4  -3   8 6090.16 708.680  34
  -4  -3   8 5356.78 688.393  32
  -4  -3   8 4190.86 546.113  59
  -4  -3   7-8.79004 33.8637  24
   4  -3  -7 98.1156 65.3710  23
   4  -3  -7-39.6452 107.988  22
  -4  -3   7 18.0458 43.1135   8
   4  -3  -7 85.1498 120.345  41
  -4  -3   7 39.8788 104.362  34
  -4  -3   7 23.4780 79.3214  59
  -4  -3   7 42.1640 100.729  32
   4  -3  -6 6874.62 658.769  23
  -4  -3   6 7529.52 614.442  24
   4  -3  -6 7683.38 692.337  22
  -4  -3   6 7283.23 670.259   8
   4  -3  -6 7078.29 811.276  41
  -4  -3   6 6084.67 697.199  59
  -4  -3   6 7111.35 827.698  32
  -4  -3   5 8386.83 683.286  24
  -4  -3   5 8474.17 782.378  52
   4  -3  -5 8126.74 729.461  23
   4  -3  -5 8675.80 759.041  22
  -4  -3   5 8277.02 738.758   8
   4  -3  -5 7817.21 876.397  41
  -4  -3   5 6580.99 758.430  59
  -4  -3   5 8456.44 886.904  32
  -4  -3   4-21.1404 67.7588  52
  -4  -3   4 38.7622 34.1529  24
   4  -3  -4 107.586 114.943  41
   4  -3  -4 16.7109 47.2383  22
  -4  -3   4-30.0044 71.6805  37
  -4  -3   4-7.65559 32.7196  25
  -4  -3   4 35.5022 84.8141  32
   4  -3  -4 11.3398 36.3485  27
  -4  -3   4 20.4297 65.4813  59
   4  -3  -4-19.8834 47.5028  12
   4  -3  -3 67.6958 126.423  41
  -4  -3   3 142.791 127.634  38
  -4  -3   3 368.178 143.894  37
  -4  -3   3 400.739 152.326  32
   4  -3  -2-64.0641 132.541  41
  -4  -3   2-34.2933 109.914  38
  -4  -3   2 92.8078 87.4448  37
  -4  -3   1 12278.8 1131.81  37
   4  -3  -1 12160.6 1123.21  41
  -4  -3   1 10897.1 1120.72  38
  -4  -3   0 9645.47 1042.00  38
  -4  -3   0 10262.7 1047.26  37
   4  -3   0 10079.0 977.044  15
  -4  -3  -1 12929.5 1223.85  38
  -4  -3  -1 13373.0 1234.47  37
   4  -3   1 11200.6 1148.97  15
  -4  -3  -2 3266.86 441.144  38
  -4  -3  -2 3072.41 439.878  37
   4  -3   2 3968.22 464.096  35
   4  -3   2 2585.79 381.317  15
  -4  -3  -3 129.403 60.0881  18
  -4  -3  -3 66.4512 94.6353  37
   4  -3   3 126.460 126.915  35
   4  -3   3 273.901 124.696  15
  -4  -3  -3 228.274 87.0067  14
  -4  -3  -4 4928.18 467.954  18
   4  -3   4 6251.10 628.051  35
   4  -3   4 3754.26 532.706  15
  -4  -3  -4 5428.10 530.589  14
   4  -3   4 5251.79 460.709   6
  -4  -3  -4 4561.78 438.850  26
   4  -3   5 537.167 109.415   6
   4  -3   5 752.995 143.092  11
  -4  -3  -5 749.536 131.388  18
   4  -3   5 816.115 207.476  35
   4  -3   5 414.117 159.048  15
  -4  -3  -5 664.503 157.811  14
  -4  -3  -5 518.853 101.125  26
  -4  -3  -6 17883.4 564.334  18
   4  -3   6 19593.5 922.637  35
  -4  -3  -6 16840.1 729.374  14
   4  -3   6 17642.4 650.654  11
   4  -3   6 19075.6 774.390  58
   4  -3   7 1376.58 219.335  11
  -4  -3  -7 1401.78 196.595  18
   4  -3   7 1469.00 291.798  35
   4  -3   7 1314.82 246.052  58
  -4  -3  -7 1531.19 258.625  14
  -4  -3  -7 1067.12 162.775  26
   4  -3   8 2698.42 360.893  11
   4  -3   8 2803.59 310.100   5
  -4  -3  -8 3061.83 333.549  18
  -4   3  -8 2951.38 344.516   1
   4  -3   8 3363.36 475.638  35
   4  -3   8 3317.05 409.447  58
  -4  -3  -8 2911.72 402.178  14
  -4  -3  -8 2737.11 303.091  26
  -4  -3  -9 1643.74 216.102  56
   4  -3   9 1113.95 217.017  11
   4  -3   9 1125.06 174.711   5
  -4  -3  -9 1516.75 204.440  18
  -4  -3  -9 1002.11 227.956  17
   4  -3   9 1222.07 272.504  35
  -4  -3  -9 1136.95 243.478  14
  -4   3  -9 1239.99 202.241   1
  -4  -3  -9 1024.49 161.075  26
   4  -3   9 1380.09 249.239  58
  -4  -3 -10 879.496 165.974  56
  -4  -3 -10 514.444 125.491  18
  -4   3 -10 739.546 156.265   1
   4  -3  10 575.042 125.989   5
  -4  -3 -10 937.726 208.901  17
   4  -3  10 543.666 166.661  58
  -4  -3 -11 2736.20 338.110  56
  -4   3 -11 2750.81 332.353   1
   4  -3  11 2504.34 307.040   5
  -4  -3 -11 3717.91 441.294  17
   4  -3  11 3017.40 397.828  58
   4  -3  12 50.8774 85.9549  58
   4  -3  12 44.9151 65.9644   5
  -4  -3 -12-88.3608 113.465  17
  -4   3 -13 1409.35 219.672   2
   4  -3  13 1536.78 258.595  58
  -4  -3 -14 745.934 183.889  17
  -4   3 -14 660.598 132.162   2
   4  -3  15 694.970 115.165   4
  -4  -3 -15 945.283 189.267  17
  -4   3 -15 845.997 136.583   2
  -4   3 -16 2265.57 250.935   2
   4  -3  16 2608.29 249.630   4
   4  -4 -15-13.3855 60.6917  56
   4   4 -15-22.5446 34.0972   7
   4  -4 -14 439.254 119.472  56
   4  -4 -14 409.865 110.944  55
   4   4 -14 278.577 73.5079   7
   4  -4 -13 1981.96 267.581  56
   4  -4 -13 1824.85 253.724  55
   4   4 -13 1648.67 205.995   7
   4  -4 -12 988.192 193.078  56
   4  -4 -12 1155.73 195.362  55
   4   4 -12 827.060 145.125   7
   4  -4 -11 3351.91 403.513  56
  -4  -4  11 2953.88 407.249  50
   4   4 -11 3370.14 338.329   7
   4   4 -10 48.0173 57.4303   7
   4  -4 -10 21.4440 82.6558  56
   4  -4  -9 42.5906 88.1772  56
  -4  -4   9-56.1836 99.5948  53
  -4  -4   9 44.1542 47.2888  24
   4  -4  -9 74.0373 95.1229  22
   4   4  -9 70.2636 56.0497   7
  -4  -4   8 27701.4 2106.70  53
  -4  -4   8 26085.5 1953.79  24
   4  -4  -8 24125.9 2044.80  22
   4   4  -8 24043.6 1945.09   7
   4  -4  -8 20674.2 1996.44  56
  -4  -4   7 2664.25 371.840  53
  -4  -4   7 2241.87 255.596  24
   4  -4  -7 2559.72 345.092  22
  -4  -4   6 227.367 121.456  53
  -4  -4   6 10.7910 39.9376  24
  -4  -4   6-86.7002 106.958  52
   4  -4  -6 47.9519 72.4509  22
  -4  -4   6 33.6012 124.356  46
   4  -4  -6-51.5553 145.728  41
   4  -4  -6-75.5252 92.7046  27
  -4  -4   5 28.0095 73.3020  53
  -4  -4   5 10.5382 37.3454  24
  -4  -4   5 28.7707 81.3264  52
   4  -4  -5-23.1202 81.9257  22
   4  -4  -5 15.0398 50.8149  27
   4  -4  -5 146.972 138.480  41
  -4  -4   5-32.9664 122.008  46
  -4  -4   5-10.2941 39.6576  25
  -4  -4   4 20161.0 1520.02  25
  -4  -4   4 19826.6 1519.26  24
  -4  -4   4 18531.1 1644.14  52
  -4  -4   4 15837.2 1644.64  46
   4  -4  -4 15810.6 1733.92  41
  -4  -4   4 18483.5 1637.79  53
   4  -4  -4 17951.3 1547.51  27
   4  -4  -4 19684.5 1607.76  22
  -4  -4   3 6104.50 508.930  25
  -4  -4   3 5173.83 604.910  53
  -4  -4   3 5346.37 624.493  52
  -4  -4   3 5149.50 598.561  48
  -4  -4   3 4433.89 620.874  46
  -4  -4   3 6729.56 530.168  21
  -4  -4   3 3761.36 649.693  38
  -4  -4   3 4288.56 662.808  37
   4  -4  -3 5765.74 540.707  27
  -4  -4   3 5961.95 505.836  24
   4  -4  -3 4918.81 596.593  12
   4  -4  -3 6376.38 596.716  22
  -4  -4   2 579.830 165.172  53
  -4  -4   2 224.181 127.885  52
  -4  -4   2 463.209 149.341  48
  -4  -4   2 568.527 192.057  46
  -4  -4   2 621.332 112.257  21
  -4  -4   2 629.343 212.886  38
  -4  -4   2 669.926 215.990  37
  -4  -4   2 433.220 89.8249  25
   4  -4  -2 349.199 100.313  27
   4  -4  -2 295.663 116.131  12
  -4  -4   1 3040.75 298.892  25
  -4  -4   1 2438.36 388.629  52
   4  -4  -1 2881.77 387.856  12
  -4  -4   1 3091.37 435.148  46
  -4  -4   1 3444.72 316.992  21
  -4  -4   1 2211.09 423.532  38
  -4  -4   1 2454.72 458.955  37
   4  -4  -1 2669.25 381.673  16
  -4  -4   1 3384.82 334.823  20
   4  -4  -1 2681.01 324.158  27
  -4  -4   0 2335.94 247.721  25
   4  -4   0 1869.04 263.345  27
  -4  -4   0 2433.91 359.720  46
  -4  -4   0 1918.66 321.134  52
   4  -4   0 2701.18 331.749  51
  -4  -4   0 2398.69 256.431  21
  -4  -4   0 2362.45 269.579  20
  -4  -4   0 2400.07 431.112  37
   4  -4   0 2279.22 330.188  12
  -4  -4  -1 1342.17 172.817  21
  -4  -4  -1 1249.27 164.481  25
   4  -4   1 1432.43 228.040  51
  -4  -4  -1 1579.00 275.776  46
  -4  -4  -1 1348.96 185.150  20
  -4  -4  -1 1495.56 326.273  37
   4  -4   1 941.290 179.029  27
   4  -4   1 1061.48 218.639  12
  -4  -4  -2 1383.67 173.687  25
   4  -4   2 1465.17 230.818  51
  -4  -4  -2 1178.60 248.404  48
  -4  -4  -2 1619.45 188.010  21
  -4  -4  -2 1726.83 204.384  20
  -4  -4  -2 761.958 233.129  49
  -4  -4  -2 1037.51 286.094  37
   4  -4   2 1427.08 200.838  27
   4  -4   2 1080.22 224.471  12
  -4  -4  -3 22.8980 44.1191  26
   4  -4   3 41.1626 58.1887  51
  -4  -4  -3-28.8344 92.4253  48
  -4  -4  -3 33.4196 47.6215  21
  -4  -4  -3 25.1228 55.3464  20
  -4  -4  -3 28.8856 53.4658  18
  -4  -4  -3 47.7999 102.143  37
   4  -4   3 34.5703 82.5956  15
   4  -4   3 15.3814 46.4956  27
   4  -4   3-26.1023 55.7871  12
   4  -4   4 1842.91 261.175  51
  -4  -4  -4 1807.65 213.912  20
  -4  -4  -4 1433.43 213.738  18
   4  -4   4 1183.59 272.114  15
  -4  -4  -4 1705.30 206.460  26
   4  -4   5 5097.06 506.962  51
  -4  -4  -5 5396.99 456.051  20
  -4  -4  -5 4600.13 471.603  18
  -4  -4  -5 4826.30 446.402  26
   4  -4   6 39.2465 83.8772  51
  -4  -4  -6-37.3510 112.880  49
  -4  -4  -6-81.0898 122.531  43
  -4  -4  -6 74.3215 63.4905  26
  -4  -4  -6 153.856 77.5063  18
  -4  -4  -7-59.2857 92.5679  49
  -4  -4  -7 382.798 214.412  43
  -4   4  -8 1036.99 184.474   1
  -4  -4  -8 1043.88 190.449  18
  -4   4  -9 1757.89 246.573   1
  -4  -4  -9 1764.55 295.713  17
  -4   4 -10 379.065 107.478   1
  -4  -4 -10 309.713 140.475  17
  -4   4 -11 6097.33 505.869   1
  -4  -4 -11 2985.54 580.695  43
  -4  -4 -12 733.039 245.535  43
  -4   4 -12 1168.23 173.612   2
   4  -4  12 981.684 145.531   4
   4  -4  13 482.056 91.2914   4
  -4  -4 -13 269.489 155.822  43
  -4   4 -13 370.962 95.3735   2
   4  -4  14-8.43722 33.7289   4
  -4  -4 -14-27.6360 88.5770  43
  -4   4 -14 9.33499 42.3139   2
   4  -4  15-32.5123 29.5857   4
  -4  -4 -15-103.086 93.4867  43
  -4   4 -15-20.7061 36.9592   2
   4  -5 -13 112.407 62.8267  56
   4   5 -13 61.1435 32.4685   7
   4   5 -12 355.992 69.9817   7
   4  -5 -12 313.835 105.559  56
  -4  -5  11-39.6219 79.2015  50
   4   5 -11-8.38725 33.5465   7
   4  -5 -10 18.1633 99.0912  56
  -4  -5  10 138.113 104.474  50
  -4  -5   9 641.706 174.453  50
  -4  -5   9 325.416 140.358  46
   4  -5  -9 417.822 127.819  56
  -4  -5   8 83.2068 102.781  50
  -4  -5   8 55.9684 94.6885  46
  -4  -5   7 2862.52 385.856  53
  -4  -5   7 1753.70 331.661  50
   4  -5  -7 3486.95 324.181  27
  -4  -5   7 1393.61 311.475  46
  -4  -5   6 2533.83 258.387  25
  -4  -5   6 2759.05 384.687  53
  -4  -5   6 1689.98 318.375  50
   4  -5  -6 2509.68 291.808  27
  -4  -5   6 1343.18 326.821  46
  -4  -5   5 257.591 138.462  53
  -4  -5   5 153.143 123.404  50
  -4  -5   5 66.1431 150.694  46
  -4  -5   5 233.842 75.4920  25
   4  -5  -5 205.278 90.8523  27
  -4  -5   4 64.6583 91.4147  53
  -4  -5   4-30.6327 92.5974  50
  -4  -5   4 121.151 107.348  48
  -4  -5   4 33.7006 139.467  46
  -4  -5   4 35.7322 50.9577  25
   4  -5  -4 17.3528 61.5351  27
  -4  -5   3 4498.17 395.156  25
  -4  -5   3 3051.16 474.343  53
  -4  -5   3 3642.14 496.403  48
  -4  -5   3 4303.61 405.502  21
  -4  -5   3 2579.06 486.778  46
   4  -5  -3 4088.09 425.139  27
  -4  -5   2 474.742 183.980  53
  -4  -5   2 779.091 246.179  46
  -4  -5   2 921.662 151.161  21
  -4  -5   2 523.860 186.525  48
   4  -5  -2 700.080 149.025  27
  -4  -5   2 754.453 129.760  25
  -4  -5   1 2398.47 265.693  25
  -4  -5   1 2013.52 367.453  48
  -4  -5   1 2666.82 282.854  21
   4  -5  -1 2112.98 285.068  27
  -4  -5   0 453.288 104.666  25
  -4  -5   0 375.440 169.618  48
  -4  -5   0 488.639 116.038  21
   4  -5   0 242.741 98.8396  27
  -4  -5  -1 1164.07 167.708  25
  -4  -5  -1 826.560 237.635  48
  -4  -5  -1 1277.97 183.171  21
   4  -5   1 1179.86 190.441  27
   4  -5   2 5823.90 629.536  27
  -4  -5  -2 7033.60 620.231  25
   4  -5   2 8129.82 739.134  51
  -4  -5  -2 6371.82 756.926  48
  -4  -5  -2 6904.43 627.738  21
  -4  -5  -2 7753.45 656.589  20
   4  -5   3 553.049 163.997  51
  -4  -5  -3 578.585 189.801  48
  -4  -5  -3 496.983 130.087  20
   4  -5   4 1477.08 246.531  51
  -4  -5  -4 1095.06 254.061  48
  -4  -5  -4 1224.17 188.862  20
   4  -5   5-46.2262 81.9229  51
  -4  -5  -5-13.9862 57.9064  20
  -4   5  -6-15.5978 64.5426   1
   4  -5   6 21.8083 84.0089  51
  -4  -5  -6 41.4770 108.545  43
  -4  -5  -6 13.2393 63.2582  20
  -4   5  -7 694.187 135.195   1
   4  -5   7 526.485 149.689  51
   4  -5   8 570.146 139.666  51
  -4   5  -8 484.228 121.801  61
  -4  -5  -8 319.373 170.391  43
  -4   5  -8 741.254 135.303   1
  -4   5  -9 2062.04 214.501   1
  -4   5  -9 974.730 181.358  61
  -4  -5  -9 831.677 264.646  43
  -4  -5  -9 1725.22 214.952  19
  -4  -5 -10 485.399 181.212  43
  -4  -5 -10 614.638 122.810  19
  -4   5 -10 817.276 125.693   1
  -4  -5 -11 174.859 63.2626  19
  -4   5 -11 219.796 68.6361   2
   4  -5  12-20.3588 30.7780  24
  -4  -5 -12 25.3814 85.7570  43
  -4  -5 -12-9.45843 39.1509  19
  -4  -5 -13 115.724 77.6060  43
  -4  -6   9 97.8870 78.4788  50
   4  -6  -9 130.818 58.6071  20
  -4  -6   8 629.813 148.038  50
   4  -6  -8 393.942 104.670  20
   4  -6  -7 25.4075 56.0127  20
  -4  -6   7-21.3498 75.6895  50
   4  -6  -7 122.088 73.8253  27
  -4  -6   6 2858.65 264.740  25
   4  -6  -6 3082.33 302.754  27
  -4  -6   5 1599.06 180.550  25
   4  -6  -5 1492.99 205.266  27
  -4  -6   4 41.3095 50.6214  25
   4  -6  -4-61.2327 57.0842  21
   4  -6  -4-84.4574 67.2997  20
   4  -6  -4 14.5849 62.3770  27
  -4  -6   3 64.4814 57.4129  25
   4  -6  -3-12.9286 61.7755  21
   4  -6  -3-14.8709 52.6983  27
  -4  -6   2 6096.48 489.617  25
   4  -6  -2 4571.07 483.375  21
   4  -6  -2 4863.29 498.733  27
  -4  -6   1 33.4985 50.8065  25
   4  -6  -1 67.3825 62.9151  21
   4  -6  -1 87.6208 64.4807  27
  -4  -6   0 279.040 79.0604  25
   4  -6   0 160.914 75.8730  21
  -4  -6  -1 11.0145 47.0704  25
   4  -6   1 13.5181 43.3271  27
   4  -6   1-39.3972 50.5868  21
   4  -6   2 161.711 66.0319  25
   4  -6   2 101.033 59.6249  21
   4  -6   3 458.246 100.683  25
  -4  -6  -3 688.420 144.605  47
   4  -6   3 655.464 116.490  21
   4  -6   4 22.2667 42.9276  25
  -4  -6  -4 30.6664 63.4731  47
  -4   6  -5 42.1710 62.0053  61
   4  -6   5 42.3406 46.7393  25
  -4  -6  -6-11.5806 44.6106  19
  -4   6  -6 26.2835 54.3790  61
   4  -6   6-9.81138 41.9304  25
   4  -6   7 485.206 91.5346  24
  -4  -6  -7 674.262 116.783  19
  -4   6  -7 654.294 122.806  61
   4  -6   8 43.3861 35.4837  24
   4  -6   8 45.2906 36.1456  25
  -4  -6  -8 30.3977 39.1051  19
  -4   6  -8-10.1949 48.7692  61
   4  -6   9 1993.60 159.336  25
  -4   6  -9 746.219 137.587  61
   4  -6   9 1525.16 147.862  24
  -4  -6  -9 1666.12 244.323  43
  -4  -6  -9 1126.66 152.559  19
  -5   0  18 12.1448 41.0312   3
  -5   0  18-17.6755 62.6313  58
  -5   0  17 44.7186 55.3063   3
  -5   0  17 67.9356 87.3188  58
  -5   0  16 719.394 188.244  58
  -5   0  15-29.4296 94.3516  58
  -5   0  14 1517.15 287.025  58
   5   0 -13 33.1901 61.4267   7
  -5   0  13-31.1560 105.265  58
   5   0 -12 11134.7 930.662   7
   5   0 -12 13363.9 1176.71  28
   5   0 -11 24.2200 68.4654  10
   5   0 -11 15.1408 56.0401   7
   5   0 -11 31.0033 57.3757  30
   5   0 -11-41.1630 107.724  28
   5   0 -10 1271.79 217.739  10
   5   0 -10 1143.24 178.161   7
   5   0 -10 1135.94 235.295  30
   5   0 -10 1357.47 282.585  28
   5   0  -9-19.6952 55.6716  10
   5   0  -9-29.5254 83.4578  30
   5   0  -9 37.4998 53.4186   7
   5   0  -8 73412.9 6247.74  10
   5   0  -8 84157.2 6214.55   7
   5   0  -8 81884.6 6339.51  30
   5   0  -7 15.8335 37.8446  10
   5   0  -6 20048.3 1596.40  10
  -5   0   6 18862.7 1572.95   8
   5   0  -5-13.2215 42.3779  10
  -5   0   5 11.8977 35.9542   8
   5   0  -5 16.4776 46.5777  33
  -5   0   4 23588.2 2032.68   8
   5   0  -4 23016.6 2054.64  33
   5   0  -4 25088.5 2041.13  10
  -5   0   3 11.7564 37.6806   8
   5   0  -3-14.9875 45.2892  33
   5   0  -2 30259.8 2426.61  33
   5   0  -1 15.3485 51.8678  33
   5   0   0 199.619 88.0376  57
   5   0   1-55.2138 71.0211  57
   5   0   2 54283.2 4291.99  57
  -5   0  -3 20.0860 71.1877  39
   5   0   3 18.7007 66.2800  57
   5   0   4 6379.49 623.801  57
  -5   0  -5 103.631 82.8523  40
  -5   0  -5-20.3580 61.5178  14
   5   0   5-20.0573 52.4891  57
  -5   0  -6 18013.5 1705.49  14
   5   0   6 19486.4 1725.99  57
   5   0   7-45.6974 91.3608  57
  -5   0  -7-22.8753 69.1560  40
  -5   0  -7-20.1088 67.9693  14
  -5   0  -8 2966.45 430.525   9
   5   0   8 3386.57 407.598  57
  -5   0  -9 66.8979 87.5600   9
   5   0   9-26.4793 74.8771  57
   5   0   9-36.0376 40.6391   5
  -5   0 -10 3539.81 490.693   9
   5   0  10 3788.29 468.572  57
  -5   0 -11-38.1201 57.5962   9
   5   0  11 121.372 97.2528  57
  -5   0 -12 2548.97 381.170  45
  -5   0 -13 866.257 299.318  45
  -5   0 -14 2051.29 335.035  45
  -5   0 -15 42.1660 125.452  45
  -5   0 -16 576.881 169.814  45
  -5   0 -16 1448.45 229.310  17
  -5   0 -17-66.0077 77.0134  17
  -5   0 -18-22.7445 50.1248  17
  -5   1  18 1601.92 190.809   3
  -5  -1  18 1400.64 181.667   3
  -5  -1  18 1476.27 217.971  58
  -5   1  18 1449.92 210.446  58
  -5  -1  17 179.531 71.1921   3
  -5   1  17 85.1085 59.2151   3
  -5   1  17 103.553 88.8528  58
  -5  -1  17 22.0193 88.3702  58
  -5  -1  16 3663.23 387.351   3
  -5   1  16 3289.82 382.385   3
  -5   1  16 4426.36 472.242  58
  -5  -1  16 3326.86 442.325  58
   5  -1 -15 704.775 140.507  23
   5   1 -15 917.524 154.744   7
  -5   1  15 1120.48 233.228  58
  -5  -1  15 886.545 212.386  58
   5  -1 -14 15.3446 51.8500  23
   5   1 -14 61.8836 73.9243   7
  -5  -1  14-94.3737 100.830  58
   5  -1 -13 5672.02 597.108  23
   5   1 -13 7087.97 620.814   7
  -5  -1  13 7598.66 749.338  58
   5  -1 -12 419.617 121.482  55
  -5  -1  12 748.148 193.238  58
   5   1 -12 651.756 130.603   7
   5  -1 -11 1396.99 255.008  10
   5   1 -11 1268.77 228.254  10
   5   1 -11 1827.50 220.143   7
   5  -1 -11 1135.16 259.001  30
   5  -1 -10 3443.08 441.528  10
  -5  -1  10 4492.64 489.944  58
   5   1 -10 3371.90 407.557  10
  -5  -1  10 3717.30 404.985   8
   5  -1 -10 3585.73 386.490   7
   5   1 -10 4002.71 378.717   7
   5  -1 -10 2785.34 440.055  30
   5   1 -10 4062.76 490.833  30
   5  -1  -9 800.454 182.923  10
   5   1  -9 958.957 171.872  10
  -5  -1   9 913.027 164.539   8
   5  -1  -9 1099.34 165.947   7
   5   1  -9 1187.47 159.658   7
  -5  -1   9 1453.02 270.583  32
   5  -1  -9 855.322 206.727  30
  -5  -1   9 997.148 196.683  59
   5  -1  -8 5027.27 491.768  10
   5   1  -8 4189.00 438.968  10
  -5  -1   8 4094.31 458.275  59
  -5  -1   8 3816.62 424.561   8
   5  -1  -8 5040.62 435.702   7
   5   1  -8 4433.16 406.219   7
  -5  -1   8 5047.67 564.170  32
   5  -1  -8 3024.93 465.522  30
   5  -1  -7 323.250 102.620  10
   5   1  -7 172.498 70.2199  10
  -5  -1   7 281.920 81.0182   8
   5  -1  -7 75.2324 72.3766  30
   5  -1  -6 262.092 94.3275  10
  -5  -1   6 105.262 52.4864   8
   5  -1  -6 183.094 85.7927  30
  -5  -1   5 2396.16 245.249   8
   5  -1  -5 2345.43 287.063  33
  -5  -1   4 2593.24 264.505   8
  -5  -1   4 2296.90 290.086  39
   5  -1  -4 2748.65 311.471  33
   5  -1  -4 1896.76 278.699  30
   5  -1  -4 1753.62 266.981  13
  -5  -1   3 22723.2 1366.50   8
  -5  -1   3 17379.7 1387.91  39
   5  -1  -3 13835.4 1356.58  13
   5  -1  -3 22719.9 1425.76  33
   5  -1  -3 10168.5 1321.77  30
  -5  -1   2 1751.42 190.476   8
  -5  -1   2 850.131 181.156  39
   5  -1  -2 1698.59 225.764  33
   5  -1  -2 800.070 172.996  13
  -5  -1   1 340.581 120.999  39
   5  -1  -1 476.786 126.690  13
  -5  -1   0 915.749 209.830  39
   5  -1   0 1130.21 207.413  13
  -5  -1  -1 2516.77 265.388  40
  -5  -1  -1 1210.96 249.271  39
   5   1   1 2565.97 287.860  57
   5  -1   1 2894.65 311.555  35
   5  -1   1 1376.87 237.636  13
   5  -1   1 2807.13 312.367  57
  -5  -1  -2 21472.1 1597.82  40
  -5  -1  -2 13321.5 1570.44  39
   5  -1   2 20964.1 1620.11  35
   5  -1   2 15884.5 1565.99  13
  -5  -1  -2 18629.8 1590.09  14
   5  -1   2 24221.8 1651.47  57
   5   1   2 25622.9 1647.10  57
   5   1   3 9143.46 706.069  57
  -5  -1  -3 7835.38 677.385  40
   5  -1   3 8321.45 707.411  57
  -5  -1  -3 5189.12 654.417  39
   5  -1   3 6650.49 673.948  35
  -5  -1  -3 6953.81 666.568  14
   5  -1   3 6652.76 646.570  13
  -5  -1  -4 10509.6 892.677  40
   5  -1   4 9640.72 893.525  35
  -5  -1  -4 8309.67 863.756  14
   5  -1   4 10039.8 900.389  57
   5   1   4 10720.3 896.475  57
  -5  -1  -5 788.868 166.402  14
   5   1   5 983.730 175.668  57
  -5  -1  -5 929.248 172.629  40
   5  -1   5 677.463 161.450  57
   5  -1   5 660.126 161.159  35
  -5  -1  -6 10271.0 863.287  40
   5  -1   6 8299.50 844.428  35
  -5  -1  -6 8216.38 835.293  14
   5   1   6 10088.6 862.920  57
   5  -1   6 8945.40 862.346  57
   5  -1   7 568.879 100.377   5
   5  -1   7 267.083 95.3397  11
  -5  -1  -7 416.180 82.6304  26
  -5  -1  -7 448.927 129.058  40
  -5  -1  -7 351.536 119.801  14
   5  -1   7 449.386 133.154  35
   5  -1   7 639.507 156.865  57
   5   1   7 612.503 151.202  57
   5  -1   8 896.511 161.806  11
  -5  -1  -8 721.441 163.152  14
  -5  -1  -8 1098.28 194.733  45
  -5   1  -8 584.348 180.507   9
  -5  -1  -8 677.172 157.843  40
   5  -1   8 788.681 124.038   5
  -5  -1  -8 414.590 95.8258  26
   5  -1   8 710.183 180.326  57
   5  -1   9 205.406 89.2151  11
  -5   1  -9 172.964 105.740   9
   5  -1   9 229.556 72.5696   5
  -5  -1  -9 96.6512 83.1749  14
   5  -1   9 224.811 105.215  57
  -5   1 -10 2380.38 409.073   9
  -5  -1 -10 3960.85 441.628  45
   5  -1  10 3025.27 328.092   5
   5  -1  10 3235.95 424.981  57
  -5   1 -11 6322.84 841.284   9
   5  -1  11 8242.75 729.545   5
   5  -1  11 7425.79 828.393  57
  -5  -1 -12 3748.07 456.874  45
   5  -1  12 2876.09 328.572   5
  -5  -1 -13 679.277 234.708  45
   5  -1  13 624.967 129.065   5
  -5  -1 -13 1162.74 236.891  17
  -5   1 -14 1505.78 285.151  45
  -5  -1 -14 1808.46 300.163  45
   5  -1  14 1408.36 198.987   5
  -5  -1 -14 1944.84 301.274  17
  -5   1 -15 682.566 192.246  45
  -5  -1 -15 729.028 186.003  17
  -5   1 -16 631.872 161.697  45
  -5  -1 -16 747.712 162.936  17
  -5   1 -17 215.733 95.9960  45
  -5  -1 -17 432.572 118.940  17
  -5  -1 -18-8.94336 37.0472  54
  -5   1 -18 10.2558 37.9965  17
   5  -2 -17 89.8625 53.8423  23
  -5  -2  17 17.9963 74.5896  58
   5  -2 -16 48.1739 66.4626  55
   5  -2 -16-69.0092 76.6355  23
   5   2 -16 10.7182 44.3771   7
  -5   2  16-63.0799 97.9316  58
  -5  -2  16 23.0346 88.7444  58
   5  -2 -15 1235.32 203.078  55
   5  -2 -15 992.452 173.202  23
   5   2 -15 1096.49 164.624   7
  -5   2  15 1269.43 235.426  58
  -5  -2  15 1139.30 229.549  58
   5  -2 -14 116.475 85.6554  55
   5  -2 -14 51.1334 65.8431  23
   5   2 -14 41.6475 51.6169   7
  -5  -2  14 120.529 106.885  58
   5  -2 -13 1050.69 199.690  55
   5   2 -13 1324.83 188.997   7
   5  -2 -13 1124.39 190.293  23
   5  -2 -12 234.021 107.766  55
   5  -2 -12 296.853 102.079  23
   5   2 -12 199.330 82.4971   7
   5  -2 -11 2188.06 283.359  23
   5   2 -11 2413.74 271.569   7
   5  -2 -10 24496.9 1902.06  23
  -5  -2  10 22257.4 1922.63   8
  -5  -2  10 21594.4 1944.55  59
   5   2 -10 27945.0 1889.88   7
  -5  -2  10 21958.2 2076.30  32
   5  -2 -10 17111.5 1974.51  30
   5  -2  -9 3100.26 347.884  23
  -5  -2   9 3416.27 379.447   8
   5   2  -9 3894.41 344.898   7
  -5  -2   9 3428.39 496.168  32
   5  -2  -9 2642.82 424.909  30
  -5  -2   9 2689.96 384.292  59
   5  -2  -8 1293.05 181.380  23
  -5  -2   8 1397.05 205.234   8
   5  -2  -8 1382.10 295.362  41
   5  -2  -8 1210.15 182.551   7
   5   2  -8 1259.44 165.204   7
  -5  -2   8 1836.22 328.982  32
   5  -2  -8 682.286 201.894  30
  -5  -2   8 1318.95 224.867  59
   5  -2  -7 957.903 143.805  23
  -5  -2   7 824.204 156.378   8
   5  -2  -7 834.813 236.551  41
   5   2  -7 811.094 120.880   7
  -5  -2   7 554.836 157.083  59
   5  -2  -7 656.849 131.572   7
  -5  -2   7 800.188 217.150  32
   5  -2  -7 623.710 178.335  30
   5  -2  -6 36179.5 2569.99  23
  -5  -2   6 29482.2 2608.92  59
  -5  -2   6 38775.1 2608.37   8
   5  -2  -6 36421.3 2769.73  41
   5  -2  -6 30951.0 2559.10   7
   5  -2  -6 39682.7 2698.01  33
  -5  -2   6 41041.4 2781.23  32
  -5  -2   5 353.212 90.7129   8
   5  -2  -5 213.387 102.878  33
  -5  -2   5 191.289 109.176  32
   5  -2  -5 162.411 87.6976  30
  -5  -2   4 5289.11 431.074   8
  -5  -2   4 5737.47 537.479  37
   5  -2  -4 5725.34 503.955  33
  -5  -2   4 5628.79 549.084  32
  -5  -2   3-14.2302 43.0164   8
  -5  -2   3-28.3934 74.3133  37
   5  -2  -3 22.7858 68.8639  33
  -5  -2   3-28.3826 74.2851  32
   5  -2  -3-17.9114 76.5528  13
  -5  -2   2 527.995 111.370   8
  -5  -2   2 553.589 166.953  37
   5  -2  -2 743.114 167.867  33
  -5  -2   2 535.891 154.393  32
   5  -2  -2 448.696 125.232  13
  -5  -2   1 2485.36 263.182   8
  -5  -2   1 1667.50 310.228  37
   5  -2  -1 2692.17 330.419  33
  -5  -2   1 1869.51 293.583  32
   5  -2  -1 1447.95 239.535  13
  -5  -2   0 756.463 197.554  37
   5  -2   0 1279.62 221.583  35
   5  -2   0 1162.49 224.231  33
   5  -2   0 495.668 134.763  13
  -5  -2  -1 224.300 87.4500  40
  -5  -2  -1 429.986 155.657  38
  -5  -2  -1 213.908 127.714  37
   5  -2   1 331.890 126.277  35
  -5  -2  -1 144.267 74.8466  14
   5  -2   1 279.129 89.2489  13
  -5  -2  -2 3429.48 389.911  40
  -5  -2  -2 4297.05 498.244  37
   5  -2   2 4596.18 472.171  35
  -5  -2  -2 3026.45 381.132  14
   5  -2   2 2824.32 372.924  13
  -5  -2  -3 1686.50 240.955  40
  -5  -2  -3 2105.66 324.873  37
   5  -2   3 1858.30 287.604  35
  -5  -2  -3 1367.25 229.969  14
  -5  -2  -4 103.033 73.5884  14
  -5  -2  -4 101.823 69.4071  40
   5  -2   4 188.266 99.9570  35
  -5  -2  -5 1496.55 241.259  40
   5  -2   5 1898.40 302.914  35
  -5  -2  -5 1404.61 241.110  14
   5  -2   5 1656.55 196.390   6
  -5  -2  -5 1656.75 185.400  26
   5  -2   6 12906.5 997.544  11
  -5  -2  -6 12709.3 984.870  54
   5  -2   6 12849.8 934.170   6
  -5  -2  -6 11336.0 1006.83  40
   5  -2   6 11730.2 923.265   5
   5  -2   6 12248.1 1061.86  35
  -5  -2  -6 11258.6 1009.07  14
  -5  -2  -6 11347.5 909.246  26
  -5   2  -7 28.8911 55.6461   1
   5  -2   7 11.7499 35.5073   6
  -5   2  -7 31.6305 82.7763   9
   5  -2   7-61.2681 84.5051  11
   5  -2   7-30.2854 72.3509  35
   5  -2   7 36.1852 42.7405   5
  -5  -2  -7 25.1422 60.0642  14
  -5  -2  -7 20.3840 37.7214  26
   5  -2   8 4314.09 436.335  11
  -5   2  -8 3261.74 459.198   9
  -5  -2  -8 3334.22 419.202  45
  -5   2  -8 3364.38 372.265   1
   5  -2   8 3312.56 353.795   5
  -5  -2  -8 3852.28 381.055  18
   5  -2   8 3864.08 478.044  35
  -5  -2  -8 3457.70 439.261  14
   5  -2   8 3869.07 359.449   6
  -5  -2  -8 2907.49 334.111  26
   5  -2   9 4221.29 429.918  11
  -5   2  -9 2662.53 431.234   9
  -5  -2  -9 3045.24 405.961  45
  -5   2  -9 2869.77 356.783   1
   5  -2   9 3787.63 355.610   5
   5  -2   9 3235.54 449.306  35
  -5  -2  -9 3232.52 429.254  14
  -5  -2  -9 3039.05 329.683  26
   5  -2  10 347.813 115.897  11
  -5   2 -10 429.685 118.980   1
  -5   2 -10 364.284 148.179   9
   5  -2  10 238.763 123.930  35
   5  -2  10 420.051 102.808   5
  -5  -2 -10 322.160 124.245  14
   5  -2  11 1163.66 183.522   5
  -5   2 -11 1197.13 197.055   1
  -5   2 -12 84.7070 85.0822   2
   5  -2  12 59.7587 55.5779   5
  -5  -2 -12 112.421 112.491  17
  -5   2 -13 79.5229 77.8853   2
   5  -2  13-14.4199 53.3942   5
  -5  -2 -13 81.0313 99.9783  17
   5  -2  14 53.2059 55.1836   5
  -5  -2 -14 24.6700 91.3895  17
  -5   2 -14 71.0662 71.3361   2
  -5   2 -15 52.1460 114.639  45
  -5   2 -15 83.9862 65.6459   2
  -5  -2 -15 63.7794 88.1802  17
  -5  -2 -15 105.100 87.9903  54
  -5   2 -16 39.9046 79.1343  45
  -5   2 -16 47.0363 43.8287   2
  -5  -2 -16-17.0502 68.1704  17
  -5  -2 -16-14.2016 58.7777  54
  -5  -2 -17 82.3775 55.0413  54
   5  -2  17 12.1676 24.3996   4
  -5   2 -17 26.2343 32.1705   2
  -5   2 -17 62.5894 63.3958  45
  -5  -2 -17 12.2322 53.9189  17
   5   3 -16 3860.18 376.532   7
   5  -3 -16 5005.10 439.388  55
   5  -3 -15 362.516 116.887  55
   5  -3 -15 598.897 119.421  23
   5   3 -15 337.265 83.1169   7
   5  -3 -14-18.4472 96.5775  55
   5  -3 -14 51.3372 63.3719  23
   5  -3 -14-35.1236 112.597  56
   5   3 -14 68.4729 55.9177   7
   5  -3 -13 93.0663 77.2416  23
   5  -3 -13 78.8394 98.9427  55
   5  -3 -13 58.3590 90.7815  56
   5   3 -13 74.4402 62.4485   7
   5  -3 -12 668.466 167.408  55
   5  -3 -12 816.518 170.764  23
   5   3 -12 988.368 153.940   7
   5  -3 -12 863.929 181.979  56
   5  -3 -11 6636.31 685.057  56
   5  -3 -11 7318.55 690.353  55
   5  -3 -11 7480.73 692.041  23
   5   3 -11 7246.92 637.121   7
  -5  -3  11 6462.54 711.590  59
   5  -3 -10 20.6299 79.5295  56
   5  -3 -10 116.223 87.8563  23
   5   3 -10-12.3186 60.3918   7
   5  -3 -10 140.204 96.7393  22
  -5  -3  10 53.4174 90.2891  59
   5   3  -9 46.4008 48.6101   7
   5  -3  -9 168.860 83.0041  23
  -5  -3   9 134.892 104.206  59
   5  -3  -9 212.003 104.048  22
   5  -3  -8 863.270 162.220  23
   5  -3  -8 626.586 166.268  22
  -5  -3   8 545.047 140.033   8
   5  -3  -8 746.932 255.580  41
   5   3  -8 880.573 129.404   7
  -5  -3   8 736.947 226.903  34
  -5  -3   8 773.076 242.929  32
  -5  -3   8 613.272 170.366  59
   5  -3  -7 2714.40 303.779  23
   5  -3  -7 2518.25 325.403  22
  -5  -3   7 2617.85 315.562   8
   5  -3  -7 2547.72 449.148  41
  -5  -3   7 2037.09 396.885  32
  -5  -3   7 1452.66 292.567  59
   5  -3  -6 1166.15 171.306  23
   5  -3  -6 817.639 170.489  22
  -5  -3   6 770.719 154.715   8
   5  -3  -6 692.403 232.908  41
   5  -3  -6 537.509 118.889   7
  -5  -3   6 891.628 253.818  32
  -5  -3   6 627.784 166.266  59
  -5  -3   5 16201.6 1179.36  52
   5  -3  -5 13955.2 1118.31  22
  -5  -3   5 16550.6 1127.73   8
   5  -3  -5 11863.9 1256.57  41
   5  -3  -5 9858.99 1032.09   7
  -5  -3   5 12879.0 1256.58  32
  -5  -3   5 10272.5 1108.56  59
  -5  -3   4 1877.19 266.025  52
   5  -3  -4 1345.03 209.181  22
   5  -3  -4 592.482 252.096  41
  -5  -3   4 1304.56 271.346  37
  -5  -3   4 1281.01 288.708  32
  -5  -3   4 965.984 202.391  59
   5  -3  -3 180.025 82.9936  22
  -5  -3   3 225.018 58.9755  25
   5  -3  -3 364.771 173.865  41
  -5  -3   3 41.1177 117.207  38
  -5  -3   3 70.8935 101.333  37
  -5  -3   3 37.8554 82.2926  32
   5  -3  -3 291.624 104.953  31
  -5  -3   3 289.801 67.7966  60
   5  -3  -3 242.214 78.8862  27
  -5  -3   2 2149.13 209.716  25
  -5  -3   2 1577.77 331.756  38
  -5  -3   2 1486.75 309.900  37
   5  -3  -2 2473.50 289.836  31
   5  -3  -2 1774.09 234.301  27
  -5  -3   2 1543.53 197.038  60
  -5  -3   1 1643.29 178.592  25
  -5  -3   1 1100.15 311.849  38
  -5  -3   1 1108.55 278.007  37
   5  -3  -1 1494.71 231.411  31
  -5  -3   1 1471.41 178.569  60
   5  -3  -1 1263.73 188.905  27
  -5  -3   0 21960.9 1566.80  25
  -5  -3   0 17920.8 1735.45  38
  -5  -3   0 16654.6 1728.20  37
   5  -3   0 22290.8 1655.52  31
  -5  -3   0 18501.2 1565.30  60
  -5  -3   0 18063.9 1571.61  61
  -5  -3  -1 2755.48 287.653  25
  -5  -3  -1 2702.69 301.656  61
  -5  -3  -1 2863.71 440.620  38
  -5  -3  -1 3450.54 479.262  37
   5  -3   1 3854.84 477.815  35
   5  -3   1 2641.32 377.704  15
   5  -3   1 3342.51 366.187  31
  -5  -3  -1 3092.43 300.988  60
  -5  -3  -2 390.822 80.9534  25
   5  -3   2 337.846 81.9011   6
  -5  -3  -2 372.482 78.7251  60
   5  -3   2 384.460 103.826  51
  -5  -3  -2 346.385 163.834  38
  -5  -3  -2 390.804 93.6090  18
  -5  -3  -2 457.639 175.221  37
   5  -3   2 651.079 188.862  35
   5  -3   2 388.342 135.595  15
   5  -3   2 433.626 115.751  31
  -5  -3  -2 300.900 78.5609  61
  -5  -3  -3 3446.75 378.169  25
  -5  -3  -3 4066.34 399.031  61
  -5  -3  -3 4658.46 400.028  60
  -5  -3  -3 4472.56 455.510  54
  -5  -3  -3 4419.66 421.766  18
  -5  -3  -3 3194.36 517.807  37
   5  -3   3 5496.74 594.066  35
   5  -3   3 3263.40 477.800  15
   5  -3   3 4603.15 412.412   6
  -5  -3  -3 4260.32 386.923  26
  -5  -3  -4 2358.51 309.733  54
  -5  -3  -4 2268.06 279.570  18
   5  -3   4 3207.50 428.892  35
   5  -3   4 1947.96 340.502  15
  -5  -3  -4 2323.13 325.126  14
   5  -3   4 2623.61 269.962   6
  -5  -3  -4 2124.81 244.269  26
   5  -3   5 6372.43 627.752  11
  -5  -3  -5 6948.09 640.483  54
  -5  -3  -5 6283.70 592.148  18
   5  -3   5 6514.77 738.545  35
   5  -3   5 4342.77 655.931  15
  -5  -3  -5 5247.49 637.701  14
   5  -3   5 6870.16 583.608   6
  -5  -3  -5 6732.09 563.761  26
  -5  -3  -6 9180.36 816.326  54
  -5  -3  -6 8990.28 773.710  18
   5  -3   6 10616.3 960.660  35
   5  -3   6 5804.99 831.434  15
  -5  -3  -6 7862.70 832.809  14
  -5   3  -6 6510.63 737.127  61
   5  -3   6 8952.07 812.891  11
   5  -3   6 9681.44 761.261   6
  -5  -3  -6 9610.50 741.737  26
   5  -3   7 69.8219 65.8878  11
  -5  -3  -7 132.978 105.955  54
  -5  -3  -7 60.0411 78.6469  14
  -5  -3  -7 49.6483 68.5746  18
   5  -3   7-38.5026 183.997  35
  -5   3  -7 31.6601 58.6990  61
  -5  -3  -7-42.9629 121.495  49
  -5  -3  -7 83.0507 59.5650  26
   5  -3   8 2304.32 278.935  11
  -5  -3  -8 2063.02 264.005  54
  -5  -3  -8 1874.07 220.285  18
  -5   3  -8 1928.10 227.912   1
   5  -3   8 1608.67 310.320  35
  -5   3  -8 999.024 172.409  61
  -5  -3  -8 1359.06 251.151  14
  -5  -3  -8 1708.48 183.171  26
  -5   3  -9 2850.45 346.107   1
   5  -3   9 2943.48 329.960   5
  -5  -3  -9 3367.10 359.760  18
  -5  -3  -9 3439.77 402.942  54
  -5  -3  -9 2842.02 317.090  26
  -5  -3 -10 257.665 112.900  54
  -5   3 -10 219.227 99.7933   1
  -5  -3 -10 215.087 94.7072  18
   5  -3  10 148.935 69.1239   5
  -5  -3 -11 45.6472 80.8823  54
   5  -3  11 44.4126 59.1925   5
  -5   3 -11-32.3699 66.9814   1
   5  -3  12 56.9338 57.0115   5
  -5  -3 -12 25.1906 85.1820  17
  -5  -3 -13 4015.13 416.608  17
  -5   3 -13 2445.26 311.001   2
  -5  -3 -14 297.867 111.657  17
  -5   3 -14 200.893 77.8008   2
   5  -3  15 591.106 101.613   4
  -5   3 -15 637.125 110.424   2
  -5   3 -16 791.859 125.981  45
  -5  -3 -16 851.447 174.871  43
  -5   3 -16 899.130 110.768   2
   5  -3  16 688.849 98.4528   4
   5  -4 -15 628.362 112.608  56
   5   4 -15 419.207 72.1832   7
   5  -4 -14-28.8114 67.0897  56
   5  -4 -14 56.4525 67.4347  55
   5   4 -14-15.7064 34.6007   7
   5  -4 -13 494.087 130.232  56
   5  -4 -13 486.968 125.915  55
   5   4 -13 604.654 102.163   7
   5  -4 -12 898.727 183.513  56
   5  -4 -12 762.026 163.918  55
  -5  -4  12 713.142 182.792  46
   5   4 -12 688.765 116.256   7
   5  -4 -11 2927.43 345.632  55
  -5  -4  11 2209.42 359.691  46
   5  -4 -11 2721.81 349.709  56
   5   4 -11 2986.82 294.254   7
   5  -4 -10-42.6900 120.672  56
   5  -4 -10 24.1600 96.5824  22
   5   4 -10-10.9400 58.4456   7
   5  -4  -9 21.5959 89.3642  56
  -5  -4   9 55.6989 89.2658  53
   5  -4  -9-25.3808 76.7021  22
   5  -4  -8 3970.65 530.534  22
   5  -4  -8 5026.84 532.626  56
  -5  -4   7 29.6424 100.180  53
  -5  -4   7-29.6380 100.165  52
   5  -4  -7-77.7565 110.794  22
  -5  -4   6 299.018 129.777  53
  -5  -4   6 453.883 156.684  52
   5  -4  -6 203.844 107.839  22
  -5  -4   6 343.420 173.576  46
  -5  -4   5 7566.40 583.016  25
  -5  -4   5 6637.47 702.495  53
  -5  -4   5 6121.88 698.208  52
   5  -4  -5 5060.94 632.818  22
  -5  -4   5 5884.11 721.868  46
   5  -4  -5 6294.10 605.600  27
  -5  -4   4 4580.83 376.547  25
  -5  -4   4 4061.00 497.041  52
   5  -4  -4 2913.16 417.561  22
  -5  -4   4 3722.48 503.000  46
   5  -4  -4 3128.07 546.539  41
  -5  -4   4 2123.73 471.129  38
   5  -4  -4 4188.29 413.823  27
  -5  -4   3 4871.42 407.275  25
   5  -4  -3 4826.52 450.366  27
  -5  -4   3 3999.98 516.393  52
   5  -4  -3 3969.26 465.764  22
  -5  -4   3 4522.51 550.324  46
  -5  -4   3 3755.01 585.362  37
   5  -4  -3 3603.08 487.992  12
  -5  -4   2 491.694 158.411  52
  -5  -4   2 306.537 164.682  46
  -5  -4   2 419.175 208.498  38
  -5  -4   2 438.555 191.344  37
  -5  -4   2 615.746 106.627  25
   5  -4  -2 775.705 173.840  31
   5  -4  -2 457.985 124.504  27
   5  -4  -2 301.137 133.943  12
   5  -4  -1 34.3475 66.2017  27
  -5  -4   1-30.5627 138.555  52
  -5  -4   1-58.8944 154.145  46
  -5  -4   1-45.9351 109.765  38
  -5  -4   1 49.6990 118.755  37
   5  -4  -1-24.2069 112.757  31
   5  -4  -1 30.1059 64.3772  12
  -5  -4   1-86.5662 60.1229  25
  -5  -4   0 1815.74 197.128  25
  -5  -4   0 880.073 238.219  52
  -5  -4   0 2121.94 329.234  46
  -5  -4   0 950.720 289.946  38
  -5  -4   0 908.001 299.947  37
   5  -4   0 1876.72 280.972  31
   5  -4   0 1147.80 200.498  27
   5  -4   0 1675.15 280.991  12
  -5  -4  -1 6906.58 307.264  25
  -5  -4  -1 6028.42 487.252  52
  -5  -4  -1 5195.96 604.633  37
   5  -4   1 5373.20 348.753  27
   5  -4   1 5792.32 464.318  12
  -5  -4  -2 1015.06 134.770  25
  -5  -4  -2 971.515 276.338  37
   5  -4   2 612.390 136.122  27
   5  -4   2 1194.70 221.911  12
  -5  -4  -3 2390.52 284.781  25
  -5  -4  -3 2494.27 310.321  18
  -5  -4  -3 2587.91 483.937  37
   5  -4   3 2147.03 387.842  15
   5  -4   3 2220.23 311.150  27
  -5  -4  -3 3059.58 301.405  26
   5  -4   4 9768.54 518.586  51
  -5  -4  -4 9124.09 403.761  26
   5  -4   5 78.5635 79.0189  51
  -5  -4  -5 124.733 64.5290  26
  -5  -4  -5 138.539 72.2083  18
  -5  -4  -6 53.5864 60.3925  18
  -5  -4  -6 12.5998 53.8962  26
  -5  -4  -7 29.8889 93.4001  49
  -5  -4  -7 417.059 112.142  18
  -5   4  -7 372.495 106.604  61
  -5   4  -7 377.717 119.837   1
  -5  -4  -7 469.332 104.167  26
  -5  -4  -8 2002.26 387.908  43
  -5   4  -8 2439.63 292.491   1
  -5  -4  -8 2220.09 284.398  18
  -5   4  -8 1722.39 255.990  61
  -5  -4  -8 2326.76 257.725  26
  -5  -4  -9 40.6667 137.392  43
  -5   4  -9-31.8951 70.2491   1
  -5  -4  -9 11.9613 52.6897  26
  -5   4 -10 118.429 80.8527   1
  -5  -4 -10-39.3027 132.910  43
  -5  -4 -11 843.097 249.656  43
  -5   4 -11 1025.43 160.698   1
  -5  -4 -12 65.4373 126.357  43
  -5   4 -12 132.426 66.2011   2
   5  -4  13 268.595 65.4382   4
  -5  -4 -13 387.517 149.551  43
  -5   4 -13 307.450 81.7162   2
   5  -4  14 26.6349 27.5585   4
  -5   4 -14 15.2095 35.4195   2
   5  -5 -12 208.513 75.3649  56
  -5  -5  12 41.3831 55.6674  50
   5  -5 -11-76.1683 93.4948  56
  -5  -5  11 88.3348 77.8242  50
   5  -5 -10 1447.47 212.741  56
  -5  -5  10 1321.40 226.572  50
  -5  -5  10 1269.45 223.725  46
   5  -5  -9 2434.39 291.475  56
  -5  -5   9 2234.12 318.108  50
  -5  -5   9 1441.61 276.995  46
   5  -5  -8 774.524 158.073  56
  -5  -5   8 822.018 193.273  53
  -5  -5   8 494.543 159.166  50
  -5  -5   7 322.002 141.515  53
  -5  -5   7 221.862 130.936  50
  -5  -5   7 288.863 146.349  46
   5  -5  -7 255.977 89.2740  27
   5  -5  -7 345.854 118.108  56
  -5  -5   6 21.5232 50.1398  25
  -5  -5   6 61.2255 108.484  53
  -5  -5   6 28.8784 87.2786  50
  -5  -5   6-91.8096 146.227  46
   5  -5  -6 31.9547 56.6350  27
  -5  -5   5 67.5374 55.1569  25
  -5  -5   5-31.4646 121.225  53
  -5  -5   5-31.7174 143.784  46
  -5  -5   5 58.9562 104.477  50
   5  -5  -5 33.9511 57.3974  27
  -5  -5   4 2609.35 244.356  25
  -5  -5   4 1755.06 328.928  53
  -5  -5   4 1123.33 264.386  50
  -5  -5   4 1741.98 313.441  48
  -5  -5   4 1778.44 349.952  46
   5  -5  -4 2011.31 265.055  27
  -5  -5   3 959.103 144.135  25
  -5  -5   3 543.403 187.457  53
  -5  -5   3 949.609 227.342  48
  -5  -5   3 747.681 250.510  46
   5  -5  -3 696.045 156.125  27
  -5  -5   2 23.9946 52.8710  25
  -5  -5   2-31.6355 101.407  53
  -5  -5   2-98.8501 126.935  48
  -5  -5   2 161.606 146.511  46
   5  -5  -2-36.1501 66.9128  27
  -5  -5   1 2739.45 273.516  25
  -5  -5   1 1835.71 338.095  52
  -5  -5   1 1692.64 340.928  48
   5  -5  -1 2507.45 304.353  27
  -5  -5   0 683.202 115.157  25
  -5  -5   0 435.116 170.764  52
  -5  -5   0 103.207 141.215  48
   5  -5   0 357.073 112.568  27
  -5  -5  -1 409.908 93.3603  26
  -5  -5  -1 439.883 97.3191  25
  -5  -5  -1 242.025 144.589  48
   5  -5   1 282.374 92.8206  27
  -5  -5  -2 87.0256 60.9461  26
  -5  -5  -2-131.116 154.896  49
  -5  -5  -2-34.3226 103.763  48
  -5  -5  -2 60.8975 55.2935  25
   5  -5   2 51.1122 54.6951  27
  -5  -5  -3 100.591 118.868  48
   5  -5   3 16.2404 46.0538  27
  -5  -5  -3 86.2072 57.4700  26
  -5  -5  -4 2348.16 379.154  48
  -5  -5  -4 2664.75 286.495  26
  -5   5  -5 514.996 129.008  61
  -5  -5  -5 593.912 112.372  26
  -5  -5  -6-22.0212 85.4830  49
  -5   5  -6 96.9133 85.1975  61
  -5   5  -7 783.906 138.427   1
  -5   5  -7 384.427 114.244  61
  -5   5  -8 549.202 114.448   1
  -5   5  -8 170.438 96.8147  61
  -5  -5  -9 154.655 114.666  43
  -5   5  -9 75.7864 65.0582  61
  -5   5  -9 79.2044 55.7936   1
  -5  -5 -10 27.5977 102.175  43
  -5  -5 -10-57.4786 52.1801  19
  -5   5 -10 19.3572 46.3259   1
  -5  -5 -11 1361.33 243.313  43
  -5  -5 -11 1011.02 146.277  19
  -5   5 -11 1224.90 150.860   2
   5  -5  12 645.876 84.8626  24
  -5  -5 -12 625.894 147.469  43
  -5  -6   8-15.6752 55.5782  50
   5  -6  -8-29.2719 46.6609  20
  -5  -6   7 463.343 125.397  50
   5  -6  -7 434.394 100.802  20
  -5  -6   6 584.190 86.3201  25
   5  -6  -6 702.665 114.203  27
  -5  -6   5 238.660 63.7380  25
   5  -6  -5 236.892 80.8769  27
  -5  -6   4 228.942 63.8499  25
   5  -6  -4 144.575 63.1991  27
   5  -6  -4 264.726 77.0821  21
  -5  -6   3 487.345 93.0811  26
  -5  -6   3 653.931 107.390  25
   5  -6  -3 528.679 108.629  21
   5  -6  -3 828.222 133.467  27
  -5  -6   2 45.5991 49.6818  26
  -5  -6   2 19.8325 46.1794  25
   5  -6  -2-12.1616 45.0097  21
   5  -6  -2-41.3781 57.0714  27
  -5  -6   1 1278.72 157.644  25
   5  -6  -1 978.385 163.526  27
  -5  -6   1 996.468 143.521  26
  -5  -6   0-10.0537 46.8393  25
   5  -6   0-26.6000 51.2505  27
  -5  -6  -1 1114.49 143.880  25
   5  -6   1 974.888 146.465  21
   5  -6   1 742.923 140.771  27
  -5  -6  -2 2360.40 269.763  47
   5  -6   2 2015.71 240.552  21
   5  -6   3-10.0281 42.8687  25
   5  -6   3 63.0137 47.6162  21
  -5   6  -3 13.3166 53.2439  61
   5  -6   4 9.70535 34.3900  25
  -5   6  -4-12.8065 51.1940  61
  -5   6  -5 472.125 102.610  61
   5  -6   5 274.266 71.7176  25
   5  -6   6 1158.85 140.347  25
  -5   6  -6 940.305 147.014  61
   5  -6   7 80.4173 43.1136  25
  -5   6  -7 57.8007 46.3379  61
  -5  -6  -7 70.2781 43.3412  19
   5  -6   8 276.570 54.9848  25
  -5   6  -8 203.594 57.2792  61
  -6   0  18 1924.03 210.874   3
  -6   0  18 1770.40 233.281  58
  -6   0  17-12.9868 41.6529   3
  -6   0  17-38.8606 77.6875  58
  -6   0  16-15.4207 59.4029   3
  -6   0  16 23.7990 84.3301  58
  -6   0  15-34.3299 71.0469   3
  -6   0  15 27.3553 87.6946  58
  -6   0  14 5472.76 548.587   3
   6   0 -14 5129.61 522.931   7
  -6   0  14 6336.81 650.479  58
   6   0 -13-16.1401 54.6435   7
  -6   0  13-123.019 127.305  58
   6   0 -12 568.223 131.261   7
   6   0 -11-50.9940 72.1619  10
   6   0 -11-31.1646 57.7831   7
   6   0 -10 13727.2 1332.85  10
   6   0 -10 17043.2 1296.22   7
   6   0 -10 14560.4 1407.01  30
   6   0  -9 43.6493 52.1389  10
   6   0  -9-13.4223 49.6760   7
   6   0  -9-33.6191 71.8358  30
   6   0  -8 7926.21 839.821  10
  -6   0   8 9599.56 824.011   3
   6   0  -8 9329.00 809.466   7
   6   0  -8 10102.1 951.390  30
  -6   0   8 10447.5 876.229  59
   6   0  -7-18.4653 48.3233  10
  -6   0   7-13.5171 43.3240   3
   6   0  -7 11.0975 39.3232   7
  -6   0   7 19.1298 70.7985  59
   6   0  -6 2356.31 293.280  10
  -6   0   5 61.5145 54.5781   8
   6   0  -5 20.0734 52.6203  33
  -6   0   4 19130.3 1696.24   8
   6   0  -4 17633.5 1710.92  33
  -6   0   3 68.5897 81.0637  39
   6   0  -3 18.6664 63.1290  33
  -6   0   2 13572.6 944.195  39
   6   0  -2 7432.17 819.739  33
  -6   0   1 92.7389 92.7243  39
   6   0  -1 18.9678 88.3778  33
   6   0   0 19942.0 1668.89  33
  -6   0  -1 188.029 120.536  39
   6   0   1 22.8316 73.3590  57
  -6   0  -2 3076.25 367.083  39
   6   0   2 2267.58 325.772  57
  -6   0  -3-20.8379 66.7956  40
  -6   0  -3 23.9206 84.7659  39
   6   0   3-23.5311 56.2240  57
   6   0   4 14040.4 1420.70  57
  -6   0  -4 20161.3 1468.27  40
  -6   0  -5-71.8685 67.7637  14
  -6   0  -5 23.4133 61.3250  40
   6   0   5-24.4627 69.1944  57
  -6   0  -6 73.9955 65.2727  40
  -6   0  -6 141.661 87.9164  14
   6   0   6 254.230 109.077  57
  -6   0  -7 25.6099 67.0696  40
  -6   0  -7 23.6503 66.9006  14
   6   0   7 80.2373 80.8616  57
  -6   0  -8 2274.57 388.175   9
  -6   0  -8 3192.69 389.856  40
   6   0   8 2640.17 372.688  57
  -6   0  -9-37.2729 68.9940   9
   6   0   9-13.5287 50.0987   5
   6   0   9-29.5852 70.6986  57
  -6   0 -10 2051.79 373.168   9
   6   0  10 2717.87 286.903   5
   6   0  10 2258.82 363.552  57
  -6   0 -11 72.8076 146.674  45
   6   0  11-13.9460 47.1185   5
  -6   0 -12 61780.1 4911.37  45
  -6   0 -13 68.6809 160.473  45
  -6   0 -14 685.878 191.755  45
  -6   0 -15-106.579 134.266  45
  -6   0 -15-39.8939 85.3599  17
  -6   0 -16 792.084 180.873  45
  -6   0 -16 1375.01 198.559  17
  -6   0 -17 9.26576 42.0131  54
  -6   0 -17-34.5757 52.2519  17
  -6   1  18 2096.71 227.887  58
  -6  -1  18 1398.57 203.568  58
  -6   1  17 12.0720 42.8577   3
  -6  -1  17 59.1187 48.9956   3
  -6   1  17 72.5988 75.1460  58
  -6  -1  17 17.9832 66.6075  58
  -6   1  16 588.302 119.946   3
  -6  -1  16 519.524 114.834   3
   6   1 -16 368.570 91.7074   7
  -6   1  16 675.972 163.706  58
  -6  -1  16 361.992 137.218  58
  -6  -1  15 1297.02 245.837  58
  -6   1  15 1431.81 211.083   3
  -6  -1  15 1475.00 213.016   3
   6   1 -15 1224.41 185.752   7
  -6   1  15 2024.15 294.253  58
  -6  -1  14 435.011 158.184  58
  -6  -1  14 371.069 109.866   3
  -6   1  14 446.681 117.372   3
   6   1 -14 433.390 109.455   7
  -6  -1  13 4247.36 468.128   3
  -6   1  13 4437.39 472.247   3
   6   1 -13 4790.81 458.221   7
  -6  -1  13 4529.48 552.568  58
  -6  -1  12 708.566 152.660   3
  -6   1  12 854.176 163.431   3
   6  -1 -12 829.718 159.412   7
   6   1 -12 1095.29 171.438   7
  -6  -1  12 1008.43 221.885  58
  -6  -1  11 1711.12 234.162   3
  -6   1  11 1350.92 215.220   3
   6  -1 -11 1814.83 237.967   7
   6   1 -11 1619.93 223.086   7
   6  -1 -10 10678.0 1125.41  10
  -6  -1  10 13853.5 1089.74   3
  -6   1  10 13430.0 1085.83   3
   6  -1 -10 14029.6 1085.66   7
   6   1 -10 13180.7 1059.06   7
   6  -1 -10 9281.30 1151.05  30
   6   1 -10 11361.3 1182.87  30
  -6  -1  10 11630.6 1116.28  59
   6  -1  -9 1038.00 205.024  10
  -6  -1   9 1114.12 168.620   3
  -6   1   9 1094.73 166.177   3
  -6  -1   9 670.193 152.111   8
   6  -1  -9 963.160 161.001   7
  -6  -1   9 1027.35 250.125  32
   6   1  -9 813.059 140.690   7
   6  -1  -9 766.955 203.789  30
  -6  -1   9 757.649 184.945  59
  -6  -1   8 5544.74 484.550   3
  -6   1   8 5135.02 477.053   3
  -6  -1   8 4306.14 478.105   8
   6  -1  -8 4976.61 467.315   7
   6   1  -8 4401.87 443.036   7
  -6  -1   8 5406.75 620.490  32
   6  -1  -8 3986.96 541.813  30
  -6  -1   8 4656.70 514.648  59
  -6  -1   7 6506.15 549.240   3
  -6   1   7 6434.89 546.517   3
  -6  -1   7 5042.78 547.417   8
   6  -1  -7 5443.52 524.491   7
   6   1  -7 5539.42 509.511   7
   6  -1  -7 4364.52 592.350  30
  -6   1   7 7945.75 613.143  59
  -6  -1   7 4721.99 559.230  59
  -6  -1   6 16.3490 35.4957   8
  -6  -1   6 122.668 54.8468   3
  -6   1   6 254.062 95.1895  59
   6  -1  -6 94.6017 53.9682   7
   6  -1  -6 74.8409 70.7962  33
   6   1  -6 126.670 50.6211   7
   6  -1  -6 79.6555 85.3338  30
  -6  -1   5 632.330 126.760   8
   6  -1  -5 501.232 143.748  33
   6  -1  -5 511.450 141.725  30
  -6  -1   4 1088.26 163.831   8
  -6  -1   4 761.215 181.768  39
   6  -1  -4 972.352 190.544  33
   6  -1  -4 725.806 174.160  30
   6  -1  -4 816.328 171.033  13
  -6  -1   3 5953.26 529.291   8
  -6  -1   3 4953.70 559.835  39
   6  -1  -3 6000.91 579.556  33
   6  -1  -3 4517.92 543.906  13
  -6  -1   2 18908.9 1645.91  39
   6  -1  -2 17732.4 1617.02  13
   6  -1  -2 21310.7 1654.60  33
  -6  -1   1 3755.27 477.609  39
   6  -1  -1 5315.70 512.683  33
   6  -1  -1 4117.05 473.790  13
  -6  -1   0 22998.3 1724.24  40
  -6  -1   0 18734.3 1758.37  39
   6  -1   0 22913.2 1781.85  33
   6  -1   0 18571.6 1732.58  13
  -6  -1  -1 29503.3 2290.89  40
  -6  -1  -1 27224.5 2331.63  39
   6  -1   1 24414.8 2288.62  13
  -6  -1  -1 29342.1 2312.61  14
   6  -1   1 31262.9 2355.36  57
  -6  -1  -2 13730.5 1114.14  40
  -6  -1  -2 12091.0 1141.17  39
   6  -1   2 12674.2 1146.21  57
   6  -1   2 13476.2 1142.87  35
  -6  -1  -2 11658.8 1107.49  14
   6  -1   2 10483.7 1088.70  13
   6   1   2 15289.2 1163.46  57
  -6  -1  -3 12064.2 970.992  40
  -6  -1  -3 9909.90 975.864  39
   6  -1   3 9932.70 963.302  35
   6  -1   3 9586.71 931.345  13
  -6  -1  -3 10015.7 953.136  14
   6  -1   3 10677.0 991.965  57
   6   1   3 11951.8 993.239  57
   6   1   4 95.2879 76.4458  57
  -6  -1  -4 132.993 78.6318  40
   6  -1   4 47.5547 62.3394  35
  -6  -1  -4 67.6554 68.2522  14
   6  -1   4-25.8077 78.0777  57
  -6  -1  -5 3043.78 346.531  40
   6  -1   5 2249.29 331.027  35
  -6  -1  -5 2230.17 319.851  14
   6  -1   5 2202.11 252.638   6
   6  -1   5 2356.19 340.120  57
   6   1   5 2403.27 333.437  57
  -6  -1  -6-49.5106 112.213  14
  -6  -1  -6 24.8459 59.3636  40
  -6   1  -6 14.0578 39.7482  61
  -6  -1  -6-9.02828 33.4272  26
   6  -1   6-27.3835 71.6681  57
   6   1   6-25.2755 66.1521  57
  -6  -1  -7 4843.86 509.487  40
   6  -1   7 4875.54 426.187   5
  -6  -1  -7 4030.06 487.725  14
  -6  -1  -7 3543.09 385.916  26
   6  -1   7 5180.86 540.847  57
   6  -1   8 2244.78 293.061  11
  -6   1  -8 1287.86 289.635   9
  -6  -1  -8 2360.02 324.872  40
   6  -1   8 2122.62 244.612   5
  -6  -1  -8 1691.05 290.223  14
   6  -1   8 1960.28 317.193  57
   6  -1   9 135.537 81.4609  11
  -6  -1  -9 286.895 136.286  45
  -6   1  -9 38.2701 72.4162   9
   6  -1   9 423.227 97.6876   5
  -6  -1  -9 218.408 113.974  14
   6  -1   9 434.613 145.358  57
  -6  -1 -10 883.638 204.613  45
   6  -1  10 712.438 130.709   5
   6  -1  10 386.130 157.545  57
  -6  -1 -11-23.8850 148.796  45
   6  -1  11 14.6860 49.6231   5
  -6  -1 -12 3812.76 450.454  45
   6  -1  12 2961.07 335.950   5
  -6   1 -13-67.1942 145.558  45
  -6  -1 -13 44.9772 153.843  45
  -6  -1 -13-24.3320 77.9887  17
   6  -1  13 27.3578 48.4728   5
  -6   1 -14 2311.84 326.076  45
   6  -1  14 1977.95 247.901   5
  -6  -1 -14 2966.82 344.981  17
  -6   1 -15 16.7342 108.794  45
   6  -1  15 31.5066 43.5662   5
  -6  -1 -15 93.4508 84.7738  17
  -6  -1 -16 306.646 94.9789  54
  -6   1 -16 260.597 114.185  45
  -6  -1 -16 426.389 110.604  17
  -6   1 -17 608.536 121.616  45
  -6  -1 -17 577.234 107.581  54
  -6  -1 -17 1116.22 141.346  17
  -6   1 -17 994.096 138.483  17
   6   2 -17 190.534 52.6080   7
  -6   2  17 516.689 110.229  58
   6  -2 -16 150.654 95.5782  55
   6  -2 -16 166.705 66.6743  23
   6   2 -16 401.001 79.5593   7
  -6   2  16 302.805 106.748  58
   6  -2 -15 179.129 105.266  55
   6  -2 -15 279.134 88.0159  23
   6   2 -15 332.302 84.9059   7
  -6   2  15 393.700 143.835  58
   6  -2 -14 924.558 168.810  55
   6  -2 -14 655.827 133.523  23
   6   2 -14 564.809 118.834   7
   6  -2 -13 345.806 123.099  55
   6  -2 -13 652.926 131.544  23
   6   2 -13 627.510 126.155   7
   6  -2 -12 940.925 184.856  55
   6  -2 -12 899.339 163.988  23
   6   2 -12 992.314 159.597   7
   6  -2 -11-65.0854 69.5542  23
   6   2 -11 39.9227 56.8928   7
  -6  -2  11 25.3120 93.6921  59
   6  -2 -10 174.045 76.7933  23
   6  -2 -10 134.356 70.7914   7
   6   2 -10 265.378 83.2261   7
  -6  -2  10 129.295 111.330  59
   6  -2  -9 1439.83 201.783  23
  -6  -2   9 1056.07 204.629   8
   6  -2  -9 1406.59 205.822   7
   6   2  -9 1439.60 184.345   7
  -6  -2   9 1535.22 332.220  32
   6  -2  -9 1020.93 251.820  30
  -6  -2   9 1416.20 251.549  59
   6  -2  -8 360.203 103.916  23
  -6  -2   8 241.593 96.9535   8
   6  -2  -8 452.674 113.343   7
  -6  -2   8 387.264 173.772  32
   6  -2  -8 137.398 112.829  30
   6   2  -8 409.751 90.4123   7
  -6  -2   8 276.968 122.810  59
   6  -2  -7 383.413 93.8560  23
  -6  -2   7 465.916 118.369   8
   6  -2  -7 177.471 128.078  41
   6  -2  -7 426.532 102.726   7
  -6  -2   7 490.985 182.098  32
   6  -2  -7 190.380 104.969  30
  -6  -2   7 291.662 124.540  59
   6  -2  -6 117.608 60.9313  23
  -6  -2   6 92.6912 85.8156  59
  -6  -2   6 37.1032 48.6450   8
   6  -2  -6 13.7634 44.2189   7
   6  -2  -6-29.2489 98.8640  33
  -6  -2   6 77.8689 93.0625  32
   6  -2  -6 29.0744 69.5245  30
  -6  -2   5 4568.98 471.825   8
   6  -2  -5 5361.78 456.347   7
   6  -2  -5 5443.49 561.905  33
  -6  -2   5 4342.94 578.535  32
  -6  -2   4 9020.58 661.843   8
   6  -2  -4 8271.93 606.105   7
  -6  -2   4 8078.12 767.378  37
   6  -2  -4 8620.47 735.940  33
  -6  -2   4 6909.49 744.334  32
  -6  -2   4 3381.68 588.732  59
   6  -2  -4 5104.17 622.920  13
   6  -2  -3 960.936 135.614   7
  -6  -2   3 732.289 208.844  37
   6  -2  -3 687.453 178.458  33
  -6  -2   3 335.518 154.675  32
   6  -2  -3 557.491 150.545  13
  -6  -2   2 4184.25 372.380   8
   6  -2  -2 4063.59 319.211   7
  -6  -2   2 2505.04 415.361  37
   6  -2  -2 3783.92 429.713  33
  -6  -2   2 1816.97 356.147  32
   6  -2  -2 1495.38 303.811  13
  -6  -2   1 3906.07 519.305  37
   6  -2  -1 2505.88 400.554  13
  -6  -2   0 3887.32 547.649  37
   6  -2   0 2737.74 431.937  13
  -6  -2  -1 55.4607 47.5685  25
  -6  -2  -1 19.1558 58.0552  40
  -6  -2  -1 272.808 129.614  38
  -6  -2  -1 37.3138 105.566  37
   6  -2   1 266.627 126.681  35
   6  -2   1 30.0411 124.383  33
   6  -2   1 21.5195 65.1790  13
  -6  -2  -2 16733.8 1011.65  25
  -6  -2  -2 10100.4 1049.11  14
  -6  -2  -2 11032.3 1055.22  40
  -6  -2  -2 20573.5 1330.80  37
   6  -2   2 12081.5 1123.57  35
   6  -2   2 7623.13 999.992  29
  -6  -2  -2 26427.5 1160.70  54
   6  -2   2 5702.21 991.340  13
   6  -2   2 9764.23 989.408   6
  -6  -2  -2 15984.1 988.184  26
  -6  -2  -3-8.09267 34.5839  26
  -6  -2  -3 9.93175 39.7019  25
  -6  -2  -3-34.0285 65.5399  54
   6  -2   3-12.3206 43.6564   6
  -6  -2  -3 44.6731 58.4538  40
  -6  -2  -3 37.0958 97.0783  37
   6  -2   3-29.7415 71.0509  35
   6  -2   3-18.4481 55.7466  29
  -6   2  -3 53.4023 53.3685  61
  -6  -2  -3 12.3790 29.5729  61
  -6  -2  -3 44.8634 71.8960  14
   6  -2   4 2974.23 371.831  29
  -6  -2  -4 5013.06 425.646  54
   6  -2   4 4019.54 358.648   6
  -6  -2  -4 4477.56 446.992  40
   6  -2   4 4402.81 489.403  35
  -6  -2  -4 3320.19 417.311  14
  -6   2  -4 1777.90 316.456  61
  -6  -2  -4 3491.06 347.130  61
  -6  -2  -4 3638.33 324.327  26
  -6  -2  -5 2610.33 301.104  54
   6  -2   5 1636.17 263.986  29
  -6  -2  -5 2843.98 347.519  40
   6  -2   5 2716.86 367.719  35
  -6  -2  -5 2000.95 312.160  14
  -6   2  -5 1239.81 225.997  61
   6  -2   5 2731.63 263.730   6
  -6  -2  -5 2302.05 233.219  26
   6  -2   6 4051.43 424.962  11
  -6  -2  -6 4299.71 423.054  54
  -6  -2  -6 3628.85 443.210  40
   6  -2   6 3598.31 356.856   5
   6  -2   6 3967.70 482.353  35
   6  -2   6 3560.05 402.137  29
  -6  -2  -6 2963.74 419.154  14
   6  -2   6 4333.24 372.874   6
  -6  -2  -6 3572.53 339.227  26
   6  -2   7 474.077 100.372   6
   6  -2   7 575.448 138.245  11
  -6   2  -7 363.143 103.167  61
  -6   2  -7 400.438 106.126   1
  -6  -2  -7 587.230 141.979  54
   6  -2   7 553.879 166.209  35
   6  -2   7 390.902 95.1698   5
  -6  -2  -7 284.784 121.880  14
  -6  -2  -7 315.605 83.1710  26
   6  -2   8 4271.27 479.579  11
  -6  -2  -8 4359.94 464.299  54
  -6   2  -8 4782.06 437.689   1
   6  -2   8 4498.37 418.234   5
  -6  -2  -8 4130.61 433.771  18
   6  -2   8 3747.06 512.506  35
  -6  -2  -8 3966.37 500.584  14
   6  -2   8 4999.28 423.292   6
  -6  -2  -8 3621.29 386.731  26
  -6  -2  -9 651.224 164.864  54
  -6   2  -9 565.895 130.887   1
   6  -2   9 408.318 160.277  35
   6  -2   9 660.312 129.023   5
  -6  -2  -9 550.081 111.119  26
  -6  -2 -10 4448.34 548.908  54
  -6   2 -10 5890.45 537.507   1
   6  -2  10 5847.34 529.001   5
  -6  -2 -11 21.8470 87.4228  54
  -6   2 -11 61.0781 76.6197   1
   6  -2  11 59.6637 57.5937   5
   6  -2  12 1510.90 196.083   5
  -6   2 -12 1404.64 198.126   2
  -6  -2 -13-38.9450 80.6729  54
   6  -2  13-13.3418 49.5405   5
  -6   2 -13-80.4070 64.1553   2
   6  -2  14 3666.69 334.648   5
  -6   2 -14 3272.85 325.641   2
  -6  -2 -15 57.1379 62.9712  54
  -6   2 -15 14.0768 90.2685  45
  -6  -2 -15 15.5106 64.2263  17
  -6  -2 -16 239.690 77.3884  54
  -6   2 -16 237.339 87.2065  45
  -6  -2 -16 354.011 89.5848  17
   6  -3 -16 268.160 82.2690  55
   6   3 -16 238.247 53.9741   7
   6  -3 -15 2518.57 285.033  55
   6   3 -15 2242.74 235.984   7
   6  -3 -14-33.2179 93.8979  55
   6   3 -14 29.2589 47.7552   7
   6  -3 -13 211.276 109.787  56
   6  -3 -13 386.155 125.630  55
   6   3 -13 436.646 92.8423   7
   6  -3 -12 3428.45 418.880  56
   6  -3 -12 3769.68 430.378  55
   6   3 -12 4202.49 384.557   7
   6  -3 -11 1526.45 256.170  55
   6  -3 -11 1961.04 257.142  23
   6  -3 -11 2075.40 286.231  22
   6  -3 -11 1327.34 250.876  56
   6   3 -11 2013.33 224.089   7
  -6  -3  11 1646.63 281.777  59
   6  -3 -10 915.584 204.327  56
   6  -3 -10 817.688 167.151  23
   6  -3 -10 758.851 182.780  22
   6   3 -10 1051.03 149.238   7
  -6  -3  10 846.056 203.077  59
   6  -3  -9 2668.16 380.579  22
   6   3  -9 3312.62 320.237   7
  -6  -3   9 2834.50 406.438  59
   6  -3  -8 1209.99 221.483  22
   6  -3  -8 1088.68 175.135   7
  -6  -3   8 793.240 211.512  59
   6  -3  -7 668.144 186.799  22
  -6  -3   7 1481.98 222.535   8
   6  -3  -7 1333.71 328.085  41
  -6  -3   7 1061.82 222.964  59
   6  -3  -7 1134.55 179.700   7
  -6  -3   7 1257.11 305.807  32
   6  -3  -6 2008.72 327.134  22
  -6  -3   6 4208.75 397.509   8
   6  -3  -6 2609.86 475.266  41
   6  -3  -6 3697.17 340.501   7
  -6  -3   6 2128.84 432.067  32
  -6  -3   6 1804.43 341.503  59
  -6  -3   5 6976.06 629.007  52
  -6  -3   5 7662.36 594.513   8
   6  -3  -5 5627.81 733.337  41
   6  -3  -5 5399.40 500.065   7
  -6  -3   5 4206.57 642.108  32
  -6  -3   5 2757.29 505.918  59
   6  -3  -4 2065.75 406.975  41
  -6  -3   4 1233.53 262.800  59
   6  -3  -4 2884.30 384.033  33
  -6  -3   4 1458.00 343.296  32
   6  -3  -4 3020.44 337.156  31
  -6  -3   3-29.7889 43.7464  25
   6  -3  -3 47.6402 101.797  41
  -6  -3   3-45.1332 107.823  38
  -6  -3   3 41.3522 88.3620  37
   6  -3  -3-64.0866 76.5534  33
   6  -3  -3 91.2410 73.1130  31
  -6  -3   3-11.2550 34.0186  60
   6  -3  -3 15.2427 54.0159  27
  -6  -3   2 11384.2 861.379  25
  -6  -3   2 11293.2 1109.13  38
  -6  -3   2 8878.72 1038.84  37
   6  -3  -2 11626.3 1036.01  33
   6  -3  -2 8737.69 926.757  31
  -6  -3   2 10589.2 866.875  60
   6  -3  -2 8819.89 880.655  27
  -6  -3   1 611.095 109.109  25
  -6  -3   1 834.910 249.369  38
  -6  -3   1 803.682 231.446  37
   6  -3  -1 948.991 237.259  33
   6  -3  -1 592.509 158.230  31
  -6  -3   1 680.043 124.679  61
  -6  -3   1 598.560 112.133  60
  -6  -3   0 1698.73 186.923  25
  -6  -3   0 1126.95 302.743  38
  -6  -3   0 1029.32 281.658  37
   6  -3   0 790.430 200.224  31
  -6  -3   0 1649.67 199.567  61
  -6  -3   0 1862.65 202.249  60
  -6  -3  -1 2991.43 291.367  25
  -6   3  -1 2089.98 291.285  61
  -6  -3  -1 3325.68 483.301  38
  -6  -3  -1 1686.05 386.530  37
   6  -3   1 3006.93 364.204  31
  -6  -3  -1 2830.09 303.872  61
   6  -3   1 3015.34 312.248   6
  -6  -3  -1 3279.85 305.645  60
  -6  -3  -2 1352.85 177.355  25
  -6  -3  -2 1577.30 313.336  38
  -6  -3  -2 1105.81 287.596  37
   6  -3   2 1928.44 330.407  35
   6  -3   2 1311.75 228.401  31
  -6  -3  -2 1380.55 190.438  61
  -6   3  -2 922.388 177.875  61
  -6  -3  -2 1606.28 192.625  60
   6  -3   2 1507.76 196.540   6
  -6  -3  -2 1596.63 178.735  26
  -6  -3  -3 3723.89 396.684  25
  -6  -3  -3 4846.37 482.554  54
   6  -3   3 4677.34 431.669   6
  -6  -3  -3 3324.75 417.630  18
  -6  -3  -3 2942.10 532.672  37
   6  -3   3 5649.60 623.983  35
   6  -3   3 5352.28 499.228  31
  -6   3  -3 3212.11 411.491  61
  -6  -3  -3 4545.86 429.279  61
  -6  -3  -3 4661.52 416.692  60
  -6  -3  -3 5201.16 412.804  26
  -6  -3  -4 2761.10 326.308  25
  -6  -3  -4 3982.23 421.535  54
   6  -3   4 3900.53 368.101   6
  -6  -3  -4 3455.79 374.599  18
   6  -3   4 4738.83 548.444  35
   6  -3   4 3469.78 469.337  15
  -6   3  -4 2261.98 335.807  61
  -6  -3  -4 4272.88 348.955  26
   6  -3   5 5141.05 501.581  11
  -6  -3  -5 5564.37 508.380  54
  -6  -3  -5 3916.77 436.386  18
   6  -3   5 5746.94 621.997  35
   6  -3   5 4140.21 542.160  15
  -6  -3  -5 2777.28 456.381  14
  -6   3  -5 2468.88 393.569  61
   6  -3   5 5712.68 453.491   6
  -6  -3  -5 5022.92 413.306  26
   6  -3   6 14.6923 49.6378   6
   6  -3   6-24.1818 63.2828  11
  -6  -3  -6 22.1254 70.9144  54
  -6  -3  -6 17.5194 52.9403  18
   6  -3   6 38.9207 110.015  35
   6  -3   6-37.7374 120.953  15
  -6   3  -6-32.6837 60.4803  61
  -6  -3  -6 30.4751 72.8034  14
  -6  -3  -6 58.3403 57.1255  26
  -6  -3  -7 2980.60 319.738  54
  -6  -3  -7 2267.86 250.548  18
  -6   3  -7 2816.75 263.200   1
  -6  -3  -7 2965.16 234.273  26
  -6  -3  -8 91.4899 94.6470  54
  -6   3  -8-66.0718 68.3556  61
  -6  -3  -8-33.5292 113.282  49
  -6   3  -8-32.9722 70.4608   1
  -6  -3  -8 70.5281 67.9277  18
  -6  -3  -8 12.3475 45.7092  26
  -6  -3  -9 1135.73 210.622  54
  -6  -3  -9 1184.30 188.202  18
   6  -3   9 828.083 151.124   5
  -6   3  -9 955.902 173.384   1
  -6  -3  -9 923.581 150.430  26
  -6  -3 -10 2183.16 296.140  54
  -6   3 -10 2110.84 264.641   1
   6  -3  10 1741.34 232.780   5
  -6  -3 -10 1752.62 245.903  18
  -6  -3 -11-20.7819 91.5954  54
  -6   3 -11 43.1626 73.7815   1
   6  -3  11-55.2951 57.2818   5
  -6   3 -12 979.896 158.072   2
  -6  -3 -12 714.263 166.170  54
   6  -3  12 947.628 149.694   5
  -6  -3 -13 32.5205 62.6878  54
  -6   3 -13 34.3289 56.0820   2
  -6  -3 -14-13.0896 60.9580  54
  -6   3 -14 18.3571 44.9384   2
  -6   3 -15 1098.07 130.400   2
  -6   3 -15 1124.11 162.431  45
  -6  -3 -15 921.201 191.031  43
   6  -3  15 1056.09 125.810   4
   6  -4 -14 1409.37 176.887  56
   6  -4 -14 1222.68 169.035  55
   6   4 -14 1020.42 127.219   7
   6  -4 -13-29.1163 62.2268  56
   6  -4 -13-14.1261 64.0417  55
  -6  -4  13 80.7150 80.9040  46
   6   4 -13 29.7325 33.7160   7
   6  -4 -12 204.301 101.378  56
   6  -4 -12 352.416 111.179  55
  -6  -4  12 202.339 89.8686  50
  -6  -4  12 287.197 119.507  46
   6   4 -12 237.472 64.2569   7
   6  -4 -11 816.102 177.569  56
   6  -4 -11 817.060 164.205  55
  -6  -4  11 731.814 194.426  46
   6   4 -11 680.183 110.574   7
   6  -4 -10 20.2477 110.348  56
   6  -4 -10 18.2532 85.0635  55
   6  -4 -10 93.1144 89.7272  22
  -6  -4  10 27.6290 102.303  46
  -6  -4   9 1065.04 219.280  53
   6  -4  -9 910.269 192.674  56
   6  -4  -9 698.714 181.157  22
  -6  -4   8 56.9093 96.3973  53
   6  -4  -8 129.509 96.1258  22
  -6  -4   7 6097.62 629.199  53
  -6  -4   7 7146.52 655.188  52
  -6  -4   7 6675.14 689.003  46
  -6  -4   6 1498.95 277.434  53
  -6  -4   6 1601.98 277.285  52
   6  -4  -6 573.126 176.807  22
  -6  -4   6 1483.88 299.378  46
  -6  -4   5 2081.71 317.959  53
  -6  -4   5 2155.77 332.215  52
  -6  -4   5 2483.87 361.905  46
   6  -4  -5 1902.59 239.204  27
  -6  -4   4 5668.86 440.945  25
  -6  -4   4 5713.75 598.505  52
   6  -4  -4 4973.15 474.421  27
  -6  -4   3-11.3751 40.3196  25
  -6  -4   3 65.3688 110.428  52
  -6  -4   3 185.723 144.153  46
   6  -4  -3 130.279 92.3314  31
   6  -4  -3-17.6971 53.4870  27
  -6  -4   2 860.155 131.626  25
  -6  -4   2 525.553 180.191  52
  -6  -4   2 952.168 239.758  46
   6  -4  -2 762.032 183.438  31
   6  -4  -2 525.686 139.338  27
  -6  -4   1 289.259 89.0759  25
  -6  -4   1 164.430 146.398  52
  -6  -4   1 85.3749 200.490  46
   6  -4  -1 315.171 133.300  31
   6  -4  -1 370.135 123.704  27
  -6  -4   0 9441.30 733.778  25
  -6  -4   0 7220.14 843.276  52
   6  -4   0 8257.66 821.499  31
   6  -4   0 7553.09 761.484  27
  -6  -4  -1 4056.35 269.779  25
  -6  -4  -1 2936.84 372.835  52
   6  -4   1 4514.29 405.263  31
  -6   4  -1 3816.33 303.668  61
   6  -4   1 2934.28 293.921  27
  -6  -4  -2 360.146 87.2088  26
  -6  -4  -2 179.277 67.9189  25
   6  -4   2 325.793 126.419  31
  -6   4  -2 163.288 81.2510  61
   6  -4   2 132.738 79.7943  27
  -6  -4  -3 3909.92 337.601  25
  -6  -4  -3 542.075 335.982  49
  -6  -4  -3 3358.24 355.885  18
  -6   4  -3 3486.04 361.119  61
   6  -4   3 1961.31 322.628  27
  -6  -4  -3 6574.75 385.526  26
  -6  -4  -4 4604.54 357.914  18
  -6   4  -4 4735.03 352.279  61
   6  -4   4 2080.57 278.702  27
  -6  -4  -4 8493.83 386.176  26
  -6  -4  -5 53.0195 56.6647  18
  -6   4  -5-16.9176 74.5373  61
   6  -4   5-17.7055 70.7934  27
  -6  -4  -5 61.3888 57.1965  26
  -6  -4  -6-17.8867 63.3973  18
  -6   4  -6 33.5734 62.1448  61
  -6  -4  -6-36.7867 50.7606  26
  -6  -4  -7 27.8376 89.3621  49
  -6   4  -7 178.099 94.8754   1
  -6  -4  -7 142.065 84.9934  18
  -6   4  -7 66.0239 70.7145  61
  -6  -4  -7 12.1521 67.6459  26
  -6   4  -8 15.3942 65.8508   1
  -6  -4  -8 86.1368 75.9420  18
  -6   4  -8 31.5886 56.0403  61
  -6  -4  -8 35.2132 50.2448  26
  -6   4  -9 743.970 146.236   1
  -6  -4  -9 552.411 137.711  18
  -6   4  -9 595.335 128.106  61
  -6  -4  -9 821.919 128.070  26
  -6  -4 -10 128.343 118.823  43
  -6   4 -10 38.6760 56.9473   1
  -6  -4 -11-87.0622 98.2108  43
  -6   4 -11-67.2917 52.5374   1
  -6  -4 -12 1097.34 222.507  43
  -6   4 -12 926.306 142.690   2
  -6  -4 -13-39.9814 70.8394  43
  -6   4 -13 30.4240 39.8176   2
   6  -5 -11 101.926 60.6462  56
  -6  -5  11 203.638 80.2272  50
  -6  -5  11 256.943 91.0961  46
   6  -5 -10 3557.15 380.938  56
  -6  -5  10 3628.61 403.958  50
  -6  -5  10 3677.85 404.601  46
   6  -5  -9 2570.25 298.301  56
  -6  -5   9 2444.27 329.433  50
  -6  -5   9 2103.19 313.535  46
   6  -5  -8 1802.76 253.399  56
  -6  -5   8 1925.80 290.460  53
  -6  -5   8 1314.80 252.802  50
  -6  -5   8 1784.98 281.253  46
   6  -5  -7 742.909 155.749  56
  -6  -5   7 558.490 164.844  53
  -6  -5   7 522.831 159.671  50
  -6  -5   7 584.600 177.886  46
   6  -5  -6 92.3168 76.6113  56
  -6  -5   6 198.036 121.036  53
  -6  -5   6 26.1745 79.3012  50
  -6  -5   6 108.386 129.590  46
   6  -5  -6 57.6847 55.8453  27
  -6  -5   5 10.4629 41.8558  25
  -6  -5   5 29.4842 89.1098  53
  -6  -5   5-53.7752 107.494  50
   6  -5  -5-15.7096 65.0225  27
  -6  -5   5-169.338 138.185  46
  -6  -5   4 65.6172 52.6921  25
  -6  -5   4 30.2118 97.0702  53
  -6  -5   4 170.911 109.937  48
  -6  -5   4 28.8241 134.403  46
   6  -5  -4 148.549 73.0233  27
  -6  -5   3 688.030 119.927  25
  -6  -5   3 640.476 185.275  53
  -6  -5   3 364.311 156.741  48
  -6  -5   3 956.000 236.894  46
   6  -5  -3 735.369 145.497  27
  -6  -5   2 1140.31 151.278  25
  -6  -5   2 637.066 197.674  53
  -6  -5   2 1020.17 237.334  52
  -6  -5   2 920.570 236.997  48
   6  -5  -2 648.197 151.581  27
  -6  -5   1 641.789 109.565  25
  -6  -5   1 262.795 135.531  52
  -6  -5   1 163.663 125.700  48
   6  -5  -1 621.257 136.919  27
  -6  -5   0 102.387 60.8162  26
  -6  -5   0 82.1941 51.7772  25
  -6  -5   0-97.0040 119.692  52
  -6  -5   0 80.7922 177.960  49
  -6  -5   0 33.2129 100.391  48
   6  -5   0-17.7653 60.0660  27
  -6  -5  -1 171.985 68.7611  26
  -6  -5  -1 117.173 58.0292  25
  -6  -5  -1-42.1244 127.592  49
  -6  -5  -1 132.611 106.617  48
   6  -5   1 104.042 74.6175  27
  -6  -5  -2 601.506 104.502  25
  -6  -5  -2-84.9026 164.226  49
  -6  -5  -2 652.183 203.707  48
  -6   5  -2 496.148 118.201  61
   6  -5   2 350.853 97.3106  27
  -6  -5  -2 1074.80 132.439  26
  -6  -5  -3 180.301 69.3047  25
  -6  -5  -3-40.6440 122.900  49
  -6   5  -3 127.702 72.4926  61
  -6  -5  -3-31.4686 100.959  48
   6  -5   3-32.1507 51.7173  27
  -6  -5  -3 214.714 72.5782  26
  -6   5  -4 172.092 83.0564  61
  -6  -5  -4 422.123 91.4351  26
  -6   5  -5 1238.02 188.535   1
  -6  -5  -5 1486.38 175.060  26
  -6  -5  -6-61.1253 88.7575  49
  -6   5  -6 1369.87 167.784   1
  -6   5  -6 433.015 115.643  61
  -6  -5  -6 942.713 122.795  26
  -6   5  -7 623.487 127.541  61
  -6  -5  -7 764.834 123.009  26
  -6   5  -8-23.4952 53.2615  61
  -6   5  -8 120.355 65.0944   1
  -6   5  -9 951.850 134.383   1
  -6   5  -9 931.630 136.931  61
  -6  -5 -10 81.8176 46.9968  19
  -6   5 -11 273.492 59.3625   2
  -6  -6   7 44.0782 30.0587  26
  -6  -6   7 13.1315 44.3651  50
   6  -6  -7-32.9419 36.2778  20
  -6  -6   6 11.3658 38.0964  26
   6  -6  -6 71.5436 46.9529  20
   6  -6  -6 105.806 49.0874  27
  -6  -6   5 1279.63 131.539  25
   6  -6  -5 1970.15 177.879  27
  -6  -6   4 68.6965 39.2796  26
  -6  -6   4 227.446 56.9008  25
   6  -6  -4 101.165 50.9768  21
   6  -6  -4 175.365 63.7563  27
  -6  -6   3 174.660 54.0291  26
  -6  -6   3 395.861 72.8766  25
   6  -6  -3 199.585 64.6873  21
   6  -6  -3 230.773 74.0718  27
  -6  -6   2 444.059 85.4915  26
  -6  -6   2 721.969 100.797  25
   6  -6  -2 271.022 81.7804  21
   6  -6  -2 534.093 105.829  27
  -6  -6   1 307.342 68.1502  25
   6  -6  -1 238.945 74.3772  27
  -6  -6   1 176.527 58.9798  26
  -6  -6   0-8.53297 35.3225  25
  -6  -6   0 43.0362 145.401  49
   6  -6   0-11.5669 50.9625  27
  -6  -6   0-23.0692 41.9035  26
  -6  -6  -1 124.432 48.6665  25
  -6  -6  -1-80.4660 113.777  49
   6  -6   1 70.7063 50.7354  21
   6  -6   1-33.4116 47.7209  27
  -6  -6  -1 76.0695 49.5565  26
   6  -6   2 1556.53 217.640  27
  -6  -6  -2 2090.96 215.493  26
  -6   6  -3 573.044 113.126  61
   6  -6   3 729.246 107.648  21
   6  -6   4 7.73052 29.8014  25
  -6   6  -4 30.5395 42.1381  61
   6  -6   5 265.501 62.0393  25
  -6   6  -5 287.690 73.8484  61
   6  -6   6 57.4534 32.8648  25
  -6   6  -6 24.3666 34.8575  61
  -7   0  17-20.8443 43.2206   3
  -7   0  17-59.5450 69.3839  58
  -7   0  16 26.3529 39.8292   3
  -7   0  16-19.4701 75.0066  58
  -7   0  15-15.3721 46.4516   3
   7   0 -15 23.6754 48.9817   7
  -7   0  15-23.3168 78.7754  58
  -7   0  14 918.913 168.064   3
   7   0 -14 1021.16 163.232   7
  -7   0  14 1451.81 247.603  58
  -7   0  13-108.047 110.566   3
   7   0 -13 29.9683 67.9948   7
  -7   0  13 56.7209 100.543  58
  -7   0  12 7015.22 660.654   3
   7   0 -12 6831.09 641.122   7
  -7   0  11 54.9342 64.8861   3
   7   0 -11-15.4212 59.4054   7
  -7   0  10 12444.2 1111.58   3
   7   0 -10 13474.3 1099.62   7
  -7   0  10 12549.4 1155.62  59
  -7   0   9 17.1978 48.6171   3
   7   0  -9-56.0123 81.9448   7
   7   0  -9 36.2641 77.4901  30
  -7   0   9-23.2042 102.217  59
  -7   0   8 13876.6 1157.30   3
   7   0  -8 13003.2 1128.91   7
   7   0  -8 11844.6 1255.78  30
  -7   0   8 15666.1 1232.02  59
  -7   0   7 15.8201 50.7195   3
   7   0  -7 36.1049 51.4452   7
   7   0  -7-33.3737 79.7371  30
  -7   0   7 43.2139 86.3816  59
  -7   0   6 198.746 86.3663   3
   7   0  -6 320.528 78.1049   7
  -7   0   6 476.069 130.956  59
  -7   0   5-14.9050 39.0080   3
   7   0  -5 10.2111 30.8586   7
  -7   0   4 33838.5 2957.97   3
  -7   0   4 42019.7 3082.88  39
  -7   0   4 39805.0 3009.87  59
  -7   0   3 14.5565 46.6604   3
   7   0  -3-12.3258 52.6786   6
  -7   0   3 54.0179 91.2519  39
  -7   0   2 833.395 192.497  39
  -7   0   1 135.121 115.948  39
  -7   0   0 37023.5 3032.68  39
  -7   0  -1-20.5982 69.5915  40
  -7   0  -1 54.4965 96.5516  39
  -7   0  -2 40053.1 3046.06  40
  -7   0  -2 43145.9 3105.22  39
  -7   0  -3 23.1953 65.5657  40
  -7   0  -3 55.1660 97.7375  39
  -7   0  -3-13.3864 47.4342  61
   7   0   3-28.1617 79.6038  57
  -7   0  -4 21007.9 1717.89  40
  -7   0  -4 22312.7 1645.71  61
  -7   0  -5 25.7131 54.9437  40
  -7   0  -5 14.3165 48.3696  61
  -7   0  -5-26.6232 56.8883  14
   7   0   5 29.3080 70.0163  57
  -7   0  -6 1497.93 253.552  40
  -7   0  -6 1425.45 193.455  61
  -7   0  -6 1004.93 222.451  14
   7   0   6 1164.64 241.721  57
  -7   0  -7 27.4784 58.7571  40
   7   0   7 30.5581 65.3333  57
  -7   0  -8 38.8373 72.5148   9
  -7   0  -8 278.287 115.554  40
   7   0   8 189.219 106.983  57
   7   0   9 14.5364 51.5220   5
   7   0   9-64.6724 114.586  57
  -7   0 -10 2755.16 339.648  45
   7   0  10 1675.40 235.633   5
  -7   0 -11 43.1772 117.616  45
   7   0  11 13.9952 51.8153   5
  -7   0 -12 9007.99 777.831  45
   7   0  12 7251.90 690.432   5
  -7   0 -13 19.0509 123.814  45
  -7   0 -14-82.4830 79.2346  54
  -7   0 -14 82.9924 103.511  45
  -7   0 -15 45.7613 50.4348  54
  -7   0 -15-27.1584 85.8515  45
  -7  -1  17 92.1569 46.8164   3
  -7   1  17 126.639 81.3198  58
  -7   1  16 1851.17 215.511   3
  -7  -1  16 1590.63 203.680   3
   7   1 -16 1451.51 182.136   7
  -7   1  16 2024.16 262.037  58
  -7  -1  16 1595.48 232.779  58
  -7   1  15 4338.66 435.744   3
  -7  -1  15 4480.43 438.731   3
   7   1 -15 3997.48 408.139   7
  -7   1  15 5437.01 520.994  58
  -7  -1  15 4085.31 473.297  58
  -7   1  14 115.048 76.0060   3
  -7  -1  14 163.013 84.8719   3
   7   1 -14 341.352 86.7449   7
  -7   1  13 370.036 104.724   3
  -7  -1  13 228.137 87.8468   3
   7  -1 -13 242.361 87.5686   7
   7   1 -13 177.625 76.6522   7
  -7   1  12 6476.17 628.003   3
  -7  -1  12 5770.98 619.684   3
   7  -1 -12 6796.67 622.782   7
   7   1 -12 7170.44 613.431   7
  -7   1  11 893.589 164.822   3
  -7  -1  11 1082.32 176.842   3
   7  -1 -11 920.291 163.268   7
   7   1 -11 882.867 152.154   7
  -7  -1  11 736.747 181.642  59
  -7   1  10 5225.26 531.749   3
  -7  -1  10 5230.46 534.930   3
   7  -1 -10 5512.36 527.226   7
   7   1 -10 5381.42 507.076   7
  -7  -1  10 5404.38 589.121  59
  -7   1   9 5854.19 541.257   3
  -7  -1   9 6324.21 551.671   3
   7  -1  -9 5536.11 527.754   7
   7   1  -9 4995.08 497.791   7
  -7  -1   9 6621.16 725.326  32
   7  -1  -9 4004.94 598.378  30
  -7  -1   9 4733.98 569.780  59
  -7   1   8 17516.2 1509.26   3
  -7  -1   8 19945.8 1526.13   3
  -7  -1   8 16169.3 1530.50   8
   7  -1  -8 19103.3 1506.83   7
   7   1  -8 16224.7 1469.83   7
  -7  -1   8 20929.4 1730.96  32
   7  -1  -8 13680.4 1581.56  30
  -7   1   8 25007.0 1607.38  59
  -7  -1   8 20147.5 1591.77  59
  -7   1   7 4089.20 405.283   3
  -7  -1   7 4274.56 413.401   3
  -7  -1   7 3169.43 410.052   8
   7  -1  -7 3803.40 389.355   7
   7   1  -7 3109.70 356.543   7
   7  -1  -7 3324.62 471.531  30
  -7  -1   7 4162.71 460.496  59
  -7   1   6 1535.38 209.092   3
  -7  -1   6 1477.62 208.369   3
  -7  -1   6 1023.92 212.151  59
  -7  -1   6 1450.72 222.801   8
   7  -1  -6 1280.71 184.836   7
   7  -1  -6 1012.84 228.967  33
   7  -1  -6 1539.67 270.861  30
  -7   1   5 1102.59 171.395   3
  -7  -1   5 1180.77 177.879   3
  -7  -1   5 977.355 181.838   8
   7  -1  -5 1108.33 155.345   7
   7  -1  -5 616.003 184.940  33
  -7   1   5 1317.37 211.785  59
  -7  -1   5 1080.31 204.033  59
  -7  -1   4 434.426 104.979   3
   7  -1  -4 343.958 84.6838   7
   7  -1  -4 328.352 128.498  33
  -7  -1   4 469.541 129.720  59
   7  -1  -4 511.463 148.426  13
   7  -1  -3 13.4588 40.7905   6
  -7  -1   3 28.0017 99.2701  39
   7  -1  -3 72.5250 45.7465   7
   7  -1  -3 107.623 81.3641  33
  -7  -1   3 39.1159 66.1505  59
   7  -1  -3 25.7427 72.8329  13
  -7  -1   2 1108.89 226.027  39
   7  -1  -2 513.341 186.937  33
   7  -1  -2 1067.55 207.047  13
   7  -1  -2 1029.35 157.571   6
  -7  -1   1 7036.63 755.393  39
   7  -1  -1 6395.86 736.529  33
   7  -1  -1 7819.37 757.330  13
   7  -1  -1 7914.35 669.346   6
  -7  -1   0 20025.1 1698.20  39
   7  -1   0 18488.7 1675.65  33
  -7  -1   0 21891.6 1669.79  14
   7  -1   0 19671.8 1670.50  13
   7  -1   0 18156.4 1572.11   6
   7  -1   1 16034.9 1295.46  29
   7  -1   1 13146.1 1316.13  13
  -7  -1  -1 15119.6 1303.72  40
  -7  -1  -1 15168.6 1366.57  39
   7  -1   1 13708.7 1342.04  33
  -7   1  -1 17071.0 1261.87  61
  -7  -1  -1 16602.5 1342.96  14
  -7  -1  -1 15671.6 1252.04  61
   7  -1   1 13332.6 1242.54   6
  -7  -1  -2 15696.8 1349.55  14
  -7  -1  -2 17028.0 1343.93  40
  -7  -1  -2 15695.4 1265.84  61
  -7  -1  -2 15297.0 1378.93  39
   7  -1   2 12836.7 1313.18  13
  -7   1  -2 17050.7 1274.74  61
   7  -1   2 16078.2 1312.81  29
   7  -1   2 12993.6 1247.74   6
   7  -1   2 16257.8 1393.21  57
  -7  -1  -3 141.934 69.9846  54
   7  -1   3 178.513 68.6395   6
   7   1   3 137.080 83.2789  57
  -7  -1  -3 163.998 83.4476  40
   7  -1   3 54.3616 92.2206  35
  -7   1  -3 122.681 60.6418  61
  -7  -1  -3 95.0581 54.9433  61
  -7  -1  -3 225.007 100.299  14
   7  -1   3 22.7934 55.1089  13
   7  -1   3 60.0095 96.5418  57
  -7  -1  -4 2911.88 356.867  54
  -7  -1  -4 4074.66 367.541  61
  -7  -1  -4 3489.87 418.951  40
  -7  -1  -4 2541.79 388.349  14
  -7   1  -4 4456.90 379.005  61
   7  -1   4 3028.67 340.756   6
   7  -1   4 3150.16 440.713  57
   7   1   4 3033.90 420.395  57
  -7  -1  -5 50.8916 64.0770  54
   7  -1   5 217.623 110.903  57
   7  -1   5 166.463 65.4338   6
  -7  -1  -5 289.161 109.524  40
  -7   1  -5 176.184 73.0149  61
  -7  -1  -5 215.503 76.2793  61
  -7  -1  -5 242.046 115.643  14
  -7  -1  -6 1657.27 239.369  54
  -7  -1  -6 1988.37 301.234  40
  -7   1  -6 2393.27 253.257  61
  -7  -1  -6 1387.86 270.774  14
   7  -1   6 1293.35 271.240  57
  -7  -1  -7 2159.22 356.100  54
  -7   1  -7 4260.11 469.529  40
  -7  -1  -7 4036.17 468.468  40
   7  -1   7 3800.17 374.717   5
  -7  -1  -7 3183.08 435.018  14
  -7   1  -7 4957.56 406.558  61
   7  -1   7 3406.54 466.396  57
  -7  -1  -8 18.9016 60.5826  54
   7  -1   8 23.5491 43.5781  11
  -7   1  -8-39.9841 85.4361   9
  -7   1  -8-27.7293 66.2446  40
  -7  -1  -8 28.7395 53.1827  40
   7  -1   8-14.6816 41.5008   5
  -7  -1  -8 28.7617 53.2237  14
   7  -1   8 32.9079 86.1192  57
  -7  -1  -9 19.3430 74.5373  54
   7  -1   9-59.6248 67.5950   5
   7  -1   9 21.5072 76.2343  29
  -7  -1 -10 106.175 118.215  45
   7  -1  10 118.945 71.5851   5
  -7  -1 -11 268.286 108.836  54
  -7  -1 -11 505.930 162.470  45
   7  -1  11 260.281 91.6714   5
  -7  -1 -12 73.1168 78.5411  54
  -7   1 -12 122.055 137.695  45
  -7  -1 -12 20.1824 131.411  45
   7  -1  12 163.575 71.8102   5
  -7  -1 -13-67.1294 73.9547  54
  -7   1 -13 110.239 121.020  45
   7  -1  13 24.6474 57.4271   5
  -7  -1 -14 1484.27 231.669  54
  -7   1 -14 2234.20 280.977  45
   7  -1  14 2201.09 227.553   5
  -7  -1 -15 969.200 165.125  54
  -7   1 -15 1279.01 193.684  45
   7  -1  15 1571.29 163.886   5
  -7  -1 -16 54.7240 45.8752  54
  -7   1 -16 46.5012 60.5681  45
   7   2 -16 205.134 54.9112   7
  -7   2  16 245.574 85.2346  58
   7   2 -15 9.06281 39.9361   7
  -7   2  15-59.3574 87.1630  58
   7  -2 -14 2389.75 297.267  55
   7   2 -14 2472.56 264.641   7
   7  -2 -13 105.947 88.5197  55
   7   2 -13 11.7671 47.1043   7
   7  -2 -12 2796.85 324.420  55
   7   2 -12 2327.37 266.346   7
  -7  -2  12 1991.63 319.396  59
   7  -2 -11 242.686 88.8794   7
   7   2 -11 99.7331 64.8950   7
  -7  -2  11 152.951 102.545  59
   7  -2 -10 1596.47 218.409   7
   7   2 -10 1509.60 194.408   7
  -7  -2  10 1148.82 247.450  59
   7  -2  -9 695.840 138.408   7
   7   2  -9 468.407 100.319   7
  -7  -2   9 462.227 150.690  59
   7  -2  -8 354.943 101.536   7
  -7  -2   8 328.348 167.721  32
   7   2  -8 330.584 81.2610   7
  -7  -2   8 135.335 110.508  59
  -7  -2   7 2275.46 326.223   8
   7  -2  -7 2109.53 435.734  41
   7  -2  -7 2738.26 310.932   7
  -7  -2   7 2808.15 459.415  32
  -7  -2   7 2013.93 344.497  59
  -7  -2   6 14272.2 1344.84   8
   7  -2  -6 15741.6 1309.62   7
   7  -2  -6 15883.5 1439.65  33
  -7  -2   6 13700.5 1477.98  32
  -7  -2   6 11836.9 1348.76  59
  -7  -2   5 8188.48 763.873   8
   7  -2  -5 8877.56 718.456   7
   7  -2  -5 8746.06 851.001  33
  -7  -2   5 6905.66 861.792  32
  -7  -2   5 6477.53 753.951  59
  -7  -2   4 2109.17 270.196   8
   7  -2  -4 1760.90 214.895   7
  -7  -2   4 1901.76 340.537  37
   7  -2  -4 2254.67 344.457  33
  -7  -2   4 1777.32 343.597  32
  -7  -2   4 949.875 232.912  59
   7  -2  -4 1258.64 247.280  13
  -7  -2   4 1738.39 207.307  60
   7  -2  -3 4705.03 381.051   7
  -7  -2   3 3351.96 502.993  37
   7  -2  -3 4725.31 518.120  33
  -7  -2   3 3038.73 478.401  32
   7  -2  -3 2064.95 385.496  13
  -7  -2   2 10191.0 960.006  25
   7  -2  -2 14929.7 1002.54   7
  -7  -2   2 11733.2 1183.78  37
   7  -2  -2 16524.4 1197.52  33
  -7  -2   2 14111.5 1002.03  61
   7  -2  -2 6514.34 1006.26  13
  -7  -2   1 563.681 106.771  25
   7  -2  -1 949.064 148.029   6
   7  -2  -1 907.408 128.618   7
  -7  -2   1 469.314 188.914  37
   7  -2  -1 651.504 211.748  33
  -7  -2   1 675.074 122.197  61
   7  -2  -1 315.309 131.978  13
  -7  -2   0 1723.92 223.889  25
  -7  -2   0 2203.62 364.361  38
  -7  -2   0 2028.51 385.420  37
   7  -2   0 3179.28 417.374  33
   7  -2   0 2324.99 285.863  29
  -7  -2   0 2516.81 259.424  61
  -7  -2   0 2377.64 250.531  60
   7  -2   0 1061.84 252.010  13
   7  -2   0 2541.59 271.061   6
   7  -2   1 56.4612 47.7610   6
  -7   2  -1 110.745 64.5201  61
  -7  -2  -1 43.3664 103.633  37
   7  -2   1 19.0977 61.2669  29
  -7  -2  -1 80.2838 53.5535  61
  -7  -2  -1 12.4359 39.9454  60
   7  -2   1-25.3771 71.7803  13
  -7  -2  -2 9639.49 564.450  54
  -7  -2  -2 5392.65 440.355  61
  -7  -2  -2 4969.47 506.658  40
  -7  -2  -2 8430.59 755.767  37
   7  -2   2 4325.77 544.539  33
  -7   2  -2 2889.40 390.690  61
   7  -2   2 3532.60 436.595  29
  -7  -2  -2 4634.80 412.984  60
   7  -2   2 2546.46 426.624  13
   7  -2   2 3395.45 401.992   6
  -7  -2  -3 74.3206 84.3452  54
   7  -2   3 99.0646 66.0670   6
  -7  -2  -3 50.2482 53.8824  40
  -7  -2  -3 85.5128 111.987  37
   7  -2   3 166.014 122.968  35
   7  -2   3 20.7169 62.7730  29
  -7   2  -3 58.7177 52.2199  61
  -7  -2  -3 56.5497 47.9863  61
  -7  -2  -3 25.5429 72.3483  14
  -7  -2  -3 119.745 54.4736  60
   7  -2   3 23.9504 57.4028  13
  -7  -2  -4 3149.86 348.056  54
  -7  -2  -4 2387.73 360.031  40
   7  -2   4 3059.59 415.928  35
  -7   2  -4 2108.48 288.084  61
   7  -2   4 2675.60 339.227  29
  -7  -2  -4 1734.39 330.428  14
   7  -2   4 2779.83 303.110   6
  -7  -2  -4 3062.11 313.434  61
  -7  -2  -4 2886.80 273.524  26
  -7  -2  -5 315.842 112.893  54
   7  -2   5 327.233 88.9696   6
  -7  -2  -5 193.919 95.1352  40
   7  -2   5 100.525 89.3342  35
   7  -2   5 216.393 104.788  29
  -7  -2  -5 142.631 102.509  14
  -7   2  -5 260.949 85.3432  61
  -7  -2  -5 229.691 66.2501  26
   7  -2   6 1682.88 257.405  11
  -7  -2  -6 1342.15 227.132  54
  -7  -2  -6 1041.94 235.450  14
   7  -2   6 1785.58 254.910  29
  -7  -2  -6 1715.22 277.911  40
   7  -2   6 1383.87 192.723   5
   7  -2   6 1213.21 281.687  35
  -7   2  -6 1436.88 208.634  61
   7  -2   6 1474.24 200.948   6
  -7  -2  -6 1402.82 178.304  26
   7  -2   7 169.674 66.3839   6
   7  -2   7 124.696 80.3760  11
  -7  -2  -7 41.7050 80.7664  54
  -7   2  -7 78.8925 67.9541  61
   7  -2   7 33.8431 81.2878  35
   7  -2   7 101.100 58.3474   5
   7  -2   7 172.467 86.5904  29
  -7  -2  -7 153.000 103.725  14
  -7  -2  -7 122.182 56.2955  26
   7  -2   8 13.9446 47.1745   6
  -7  -2  -8 42.2862 71.4730  54
  -7  -2  -8-17.1643 71.0640  18
   7  -2   8 73.8237 54.6977   5
  -7   2  -8 124.197 68.4293  61
   7  -2   8 20.8897 66.9980  29
  -7  -2  -8 11.4552 47.4617  26
  -7  -2  -9 740.100 171.123  54
  -7  -2  -9 884.029 162.173  18
   7  -2   9 920.963 155.470   5
  -7  -2 -10 5659.77 593.572  54
   7  -2  10 5979.61 554.389   5
  -7  -2 -11 138.548 92.7116  54
   7  -2  11 126.247 69.3989   5
  -7  -2 -12-18.2709 67.6292  54
   7  -2  12 38.9264 57.1685   5
  -7  -2 -13 16.1824 69.6481  54
   7  -2  13 206.983 72.1106   5
  -7  -2 -14 1302.58 199.006  54
  -7   2 -14 1701.46 227.756  45
   7  -2  14 1690.36 188.349   5
  -7  -2 -15 274.892 79.4230  54
  -7   2 -15 368.377 97.6218  45
   7  -3 -15 134.061 67.6031  55
  -7  -3  15 35.5988 70.5379  46
   7   3 -15 191.880 47.9244   7
   7  -3 -14 389.825 119.530  55
   7   3 -14 554.865 89.4882   7
   7  -3 -13 1226.01 193.004  55
   7   3 -13 1189.49 152.235   7
   7  -3 -12 7600.66 757.063  56
   7  -3 -12 8657.82 775.425  55
   7  -3 -12 7478.06 769.371  22
   7   3 -12 9304.15 720.280   7
  -7  -3  12 8235.72 795.315  59
   7  -3 -11 169.507 90.8927  56
   7  -3 -11 189.905 98.1397  55
   7  -3 -11 198.594 106.203  22
   7   3 -11 177.541 62.4383   7
  -7  -3  11 96.6755 93.9753  59
   7  -3 -10 1613.68 272.334  22
   7   3 -10 2014.45 215.981   7
  -7  -3  10 1368.13 277.520  59
   7  -3 -10 1875.66 267.807  56
   7  -3  -9 1039.27 208.559  22
   7  -3  -9 847.374 155.004   7
  -7  -3   9 609.115 181.020  59
   7  -3  -8 984.047 214.216  22
   7  -3  -8 850.906 156.273   7
  -7  -3   8 850.589 209.787  59
   7  -3  -7 1498.88 276.021  22
  -7  -3   7 1715.44 303.383  59
   7  -3  -6 2479.21 370.528  22
  -7  -3   6 2125.41 379.516  59
  -7  -3   5 384.642 155.046  52
   7  -3  -5 112.092 146.865  41
   7  -3  -5 143.947 109.009  33
  -7  -3   5 49.8167 106.715  32
  -7  -3   5 27.4781 78.0400  59
   7  -3  -4-55.1096 131.776  41
  -7  -3   4 242.017 163.628  38
   7  -3  -4 143.761 101.748  33
   7  -3  -4 25.2199 71.5122  31
  -7  -3   4 96.5252 50.2454  60
  -7  -3   3 3612.40 354.432  25
  -7  -3   3 4368.40 593.724  38
  -7  -3   3 3029.93 514.180  37
   7  -3  -3 4796.10 546.423  33
   7  -3  -3 2744.30 415.725  31
  -7  -3   3 3554.48 358.820  60
  -7  -3   2 1957.19 224.616  25
  -7  -3   2 2631.56 433.825  38
  -7  -3   2 1115.43 316.655  37
   7  -3  -2 2644.88 391.445  33
   7  -3  -2 1315.33 265.942  31
  -7  -3   2 2479.52 251.393  60
   7  -3  -2 1796.55 252.886  27
  -7  -3   1 4554.85 401.019  25
  -7  -3   1 6463.10 687.874  38
  -7  -3   1 1705.97 476.783  37
   7  -3  -1 5119.78 586.420  33
   7  -3  -1 2238.99 423.978  31
  -7  -3   1 4885.19 426.651  61
  -7  -3   1 5068.42 422.148  60
  -7  -3   0 5635.69 464.608  25
  -7  -3   0 7106.83 732.283  38
  -7  -3   0 1726.39 514.979  37
   7  -3   0 8016.52 734.993  33
   7  -3   0 2672.04 482.364  31
  -7  -3   0 6063.81 496.106  61
  -7  -3   0 5991.41 483.485  60
  -7  -3  -1 1278.83 173.928  25
  -7  -3  -1 1563.56 200.970  61
  -7  -3  -1 2030.57 370.410  38
  -7  -3  -1 577.771 232.754  37
   7  -3   1 1418.93 305.164  33
   7  -3   1 698.592 213.139  31
  -7   3  -1 743.188 165.256  61
  -7  -3  -1 1646.37 194.177  60
   7  -3   1 1618.35 203.679   6
  -7  -3  -1 1546.66 170.897  26
  -7  -3  -2 299.449 73.1252  26
  -7  -3  -2 269.966 82.4074  25
   7  -3   2 181.283 77.9381   6
  -7  -3  -2 143.724 136.681  37
   7  -3   2 273.507 151.646  33
   7  -3   2 218.815 108.690  31
  -7   3  -2 220.189 87.6608  61
  -7  -3  -2 207.380 79.7138  61
  -7  -3  -2 312.978 85.6241  60
   7  -3   3 182.409 75.2016   6
   7  -3   3 119.362 120.714  33
   7  -3   3 117.451 97.7965  31
  -7   3  -3 160.742 79.4362  61
  -7  -3  -3 74.4615 60.5046  61
  -7  -3  -3 165.963 63.4301  60
  -7  -3  -3 165.683 63.5090  26
  -7  -3  -4 11676.7 956.995  61
  -7  -3  -4 9045.64 950.430  18
   7  -3   4 14930.9 1201.25  35
  -7   3  -4 7243.36 920.656  61
   7  -3   4 13987.6 978.025   6
  -7  -3  -4 13481.1 936.030  26
  -7  -3  -5 1459.74 229.267  54
  -7   3  -5 739.671 159.860  61
  -7  -3  -5 902.294 178.763  18
   7  -3   5 1485.54 196.575   6
  -7  -3  -5 1239.02 163.769  26
   7  -3   6-15.2497 60.9603   6
  -7  -3  -6-21.9398 96.6447  54
  -7  -3  -6 18.1162 51.2080  18
  -7   3  -6-16.2568 67.2670  61
  -7  -3  -6 23.0716 47.7326  26
  -7  -3  -7-21.8445 80.8637  54
  -7  -3  -7 35.8787 127.144  49
  -7   3  -7 61.6841 67.9516   1
  -7  -3  -7 17.8851 54.0730  18
  -7   3  -7-16.1826 57.3673  61
  -7  -3  -7 58.3162 49.8725  26
  -7  -3  -8-64.4250 72.5536  54
  -7  -3  -8-28.5486 105.657  49
  -7  -3  -8 86.4988 71.5833  18
  -7   3  -8-15.4633 61.8148  61
  -7   3  -8-29.9790 73.3875   1
  -7  -3  -8 23.2525 54.1434  26
  -7  -3  -9 3801.49 442.457  54
  -7   3  -9 4615.32 419.156   1
   7  -3   9 3482.15 385.791   5
  -7  -3  -9 3503.41 405.629  18
  -7   3  -9 5066.67 423.794  61
  -7  -3  -9 3508.31 374.379  26
  -7  -3 -10 1104.15 198.328  54
   7  -3  10 1144.19 163.144   5
  -7  -3 -10 875.344 161.874  18
  -7   3 -10 1076.02 164.889   1
  -7  -3 -11 17.5799 80.0473  54
   7  -3  11 144.167 59.3093   5
  -7  -3 -12 459.285 119.518  54
   7  -3  12 704.158 113.543   5
  -7   3 -12 569.861 108.540   2
  -7  -3 -13 705.165 138.162  54
  -7   3 -13 1127.17 135.280   2
  -7  -3 -14-9.49314 40.5727  54
  -7   3 -14 47.3743 68.6575  45
  -7  -3 -14 33.8423 70.0183  43
   7  -4 -13 99.5956 74.2857  56
   7  -4 -13 122.555 73.8310  55
  -7  -4  13 99.9445 69.8357  46
   7  -4 -12 643.374 125.795  56
   7  -4 -12 549.221 116.620  55
  -7  -4  12 396.447 110.416  50
  -7  -4  12 313.687 127.455  46
   7  -4 -11-32.3794 75.3985  56
   7  -4 -11 60.6092 64.7582  55
  -7  -4  11 20.1094 96.0839  46
   7  -4 -10 486.989 138.355  56
   7  -4 -10 411.486 124.671  55
   7  -4 -10 418.054 135.184  22
  -7  -4  10 696.795 179.183  46
   7  -4  -9-19.4574 68.9744  56
   7  -4  -9 52.0954 71.8812  55
  -7  -4   9 72.0353 92.5166  53
   7  -4  -9 22.9082 77.4210  22
  -7  -4   9 25.7463 116.718  46
  -7  -4   8 1057.87 219.524  53
   7  -4  -8 945.022 201.813  22
  -7  -4   8 1021.37 235.491  46
  -7  -4   7 3855.06 468.917  53
  -7  -4   7 5009.04 526.910  46
  -7  -4   6 892.990 228.234  53
  -7  -4   6 1312.18 249.828  52
   7  -4  -6 802.380 193.492  22
  -7  -4   5 1939.63 312.581  52
  -7  -4   5 3019.41 371.782  46
  -7  -4   4 1332.37 174.572  25
  -7  -4   4 1616.80 286.360  52
   7  -4  -4 812.860 199.378  22
   7  -4  -4 1196.83 238.229  31
   7  -4  -4 1505.08 215.173  27
  -7  -4   3 1533.67 191.377  25
  -7  -4   3 1355.10 285.261  52
   7  -4  -3 1204.73 245.449  31
   7  -4  -3 1220.57 214.507  27
  -7  -4   2 210.844 78.0393  25
  -7  -4   2 33.5196 119.356  52
   7  -4  -2 110.033 83.9561  27
   7  -4  -2 271.352 126.915  31
  -7  -4   1 6600.00 524.985  25
  -7  -4   1 5818.51 667.885  52
   7  -4  -1 6377.17 575.539  27
  -7  -4   0 3286.33 325.911  25
  -7  -4   0 1942.51 386.198  52
   7  -4   0 1722.77 349.072  31
   7  -4   0 3333.99 378.731  27
  -7  -4   0 4744.33 345.035  26
  -7  -4  -1 1370.75 179.803  25
  -7  -4  -1 593.804 223.724  52
   7  -4   1 1078.63 234.264  31
  -7   4  -1 995.756 181.407  61
   7  -4   1 1286.36 215.289  27
  -7  -4  -1 1898.42 191.422  26
  -7  -4  -2-11.0727 45.8180  26
  -7  -4  -2 12.0703 48.2522  25
  -7  -4  -2 38.0210 203.103  49
   7  -4   2-25.4592 71.9649  31
  -7   4  -2 16.2737 57.6651  61
   7  -4   2 77.2932 77.2452  27
  -7  -4  -3-120.096 129.934  49
  -7  -4  -3 146.543 74.5964  18
   7  -4   3 656.516 159.341  31
  -7   4  -3 180.249 96.4789  61
   7  -4   3 381.546 105.929  27
  -7  -4  -3 721.571 110.985  26
  -7  -4  -4 80.0556 139.274  49
  -7  -4  -4 385.444 111.035  18
  -7   4  -4 376.624 112.869  61
   7  -4   4 350.118 109.369  27
  -7  -4  -5 491.165 116.698  18
  -7   4  -5 239.452 100.600  61
   7  -4   5 104.838 78.0857  27
  -7  -4  -5 591.489 107.693  26
  -7  -4  -6-33.5611 73.9188  18
  -7   4  -6-14.9668 65.9294   1
  -7   4  -6-15.5721 64.4342  61
  -7  -4  -6 55.8679 47.7508  26
  -7  -4  -7 276.264 96.2391  18
  -7   4  -7 466.659 113.017   1
  -7   4  -7 292.203 98.5950  61
  -7  -4  -7 400.875 87.8756  26
  -7   4  -8 1687.14 214.670   1
  -7  -4  -8 1210.43 201.835  18
  -7   4  -8 1827.25 216.733  61
  -7  -4  -8 1487.49 186.448  26
  -7   4  -9 47.0464 57.6155   1
  -7   4  -9 11.7409 48.6191  61
  -7   4 -10 61.2397 55.7986   1
  -7   4 -11 860.244 129.621   2
  -7   4 -12 2073.99 211.714   2
   7  -5 -10 748.120 123.337  56
  -7  -5  10 563.607 121.941  50
  -7  -5  10 595.032 125.415  46
   7  -5  -9-13.3888 55.4083  56
  -7  -5   9 33.0631 68.4108  50
  -7  -5   9-47.4928 84.5719  46
   7  -5  -8 1267.40 196.659  56
  -7  -5   8 1532.28 238.485  53
  -7  -5   8 1318.82 215.055  50
  -7  -5   8 1574.41 234.555  46
   7  -5  -7 110.634 76.5872  56
  -7  -5   7 103.293 94.5066  50
  -7  -5   7 182.939 111.466  46
   7  -5  -6 98.7124 80.8152  56
  -7  -5   6 122.617 105.006  53
  -7  -5   6 21.9470 78.0439  50
  -7  -5   6 152.996 112.180  46
   7  -5  -5 686.160 148.864  56
  -7  -5   5 854.443 122.362  25
  -7  -5   5 830.400 188.288  53
  -7  -5   5 521.412 156.428  50
   7  -5  -5 1003.32 152.429  27
  -7  -5   4 329.460 77.7239  25
  -7  -5   4 188.231 114.290  53
  -7  -5   4 354.773 132.441  48
  -7  -5   4 375.054 150.444  46
   7  -5  -4 477.727 108.101  27
  -7  -5   3 91.1193 49.7003  25
  -7  -5   3 54.6918 96.9648  53
  -7  -5   3 87.8683 112.883  52
  -7  -5   3 81.8430 87.5138  48
   7  -5  -3-15.2709 49.0792  27
  -7  -5   2 28.4776 43.2154  26
  -7  -5   2 166.699 63.0954  25
  -7  -5   2-27.2909 109.169  53
  -7  -5   2-59.6024 142.444  52
  -7  -5   2 28.7062 106.316  48
   7  -5  -2 158.427 73.8883  27
  -7  -5   1 1069.21 146.016  25
  -7  -5   1 178.815 183.248  52
  -7  -5   1 148.280 162.064  48
   7  -5  -1 1521.17 193.285  27
  -7  -5   1 1204.92 146.000  26
  -7  -5   0 2497.82 238.947  25
  -7  -5   0 1112.38 270.681  52
  -7  -5   0 690.443 247.980  48
   7  -5   0 2261.08 269.442  27
  -7  -5   0 2992.72 244.759  26
  -7  -5  -1-10.5796 45.2395  25
  -7  -5  -1 39.8006 120.280  49
  -7  -5  -1-29.8100 100.725  48
   7  -5   1 31.7447 61.1618  27
  -7  -5  -1-49.4476 52.8520  26
  -7  -5  -2 118.429 128.615  49
  -7  -5  -2 260.489 133.207  48
  -7   5  -2 291.203 91.8389  61
   7  -5   2 350.435 99.0308  27
  -7  -5  -2 366.457 83.1571  26
  -7  -5  -3 37.0393 104.778  49
  -7  -5  -3-27.4625 92.8731  48
  -7   5  -3 109.938 70.5322  61
   7  -5   3-14.5501 51.7211  27
  -7  -5  -3 155.663 59.8516  26
  -7   5  -4 80.3483 64.1435  61
   7  -5   4 40.1182 49.6994  27
  -7  -5  -4 65.9091 48.4560  26
  -7   5  -5 613.104 113.896   1
  -7   5  -5 288.788 95.8801  61
  -7  -5  -5 450.411 87.5877  26
  -7   5  -6 76.8862 56.2869   1
  -7   5  -6-35.2006 58.8067  61
  -7  -5  -6 16.6740 39.8465  26
  -7   5  -7 218.933 70.7557  61
  -7   5  -7 195.840 64.9421   1
  -7  -5  -7 127.215 52.1997  26
  -7   5  -8 539.691 92.6347   1
  -7   5  -8 533.072 97.5734  61
  -7  -5  -9-15.7871 31.7489  19
  -7   5  -9 111.027 45.2317   1
  -7   5  -9 132.296 46.5889  61
   7  -6  -4 70.9832 42.2965  27
  -7  -6   4 39.7326 27.3127  26
   7  -6  -3 2223.99 196.600  21
  -7  -6   3 1109.99 156.344  26
   7  -6  -2 331.876 66.6774  21
   7  -6  -2 450.069 80.8614  27
   7  -6  -1 8.26960 33.0575  21
   7  -6  -1 9.19433 36.7541  27
  -7  -6   1-11.6078 30.3771  26
  -7  -6   0 38.3824 123.226  49
   7  -6   0 146.805 49.8039  21
   7  -6   0 163.537 55.3698  27
  -7  -6   0 46.6274 34.2829  26
  -7  -6  -1 35.4747 120.588  49
   7  -6   1 186.392 55.3969  21
   7  -6   1 179.555 54.9039  27
  -7  -6  -1 114.203 42.1619  26
   7  -6   2 418.309 69.9965  21
   7  -6   2 348.507 68.1655  27
  -7   6  -2 531.333 83.5683   1
  -7   6  -3 97.2702 43.2845   1
  -8   0  16 1523.35 174.403   3
   8   0 -16 1125.14 144.274   7
  -8   0  16 1600.81 200.950  58
  -8   0  15 12.8065 47.3977   3
   8   0 -15-9.33977 46.8042   7
  -8   0  15 53.2128 73.3953  58
  -8   0  14 892.602 151.572   3
   8   0 -14 763.633 132.594   7
  -8   0  14 1187.70 203.715  58
  -8   0  13 16.5120 52.9241   3
   8   0 -13-12.9410 63.3587   7
  -8   0  13-23.8045 84.3491  58
  -8   0  12 3880.39 413.296   3
   8   0 -12 3827.41 395.071   7
  -8   0  11 18.2734 58.5768   3
   8   0 -11-14.4009 55.4821   7
  -8   0  11-46.3747 89.3245  59
  -8   0  10 480.768 119.739   3
   8   0 -10 342.908 96.4331   7
  -8   0  10 216.350 112.029  59
  -8   0   9-18.4003 68.1407   3
   8   0  -9-41.7695 63.1553   7
  -8   0   9-49.1669 87.1415  59
  -8   0   8 416.767 115.351   3
   8   0  -8 385.983 96.0644   7
  -8   0   8 409.367 137.144  59
   8   0  -7 15.6342 55.4223   6
  -8   0   7 17.8248 50.4111   3
   8   0  -7 12.5548 46.4936   7
   8   0  -7 34.6726 74.1045  30
  -8   0   7 70.7576 97.6069  59
   8   0  -6 33995.6 2465.68   6
  -8   0   6 28948.6 2456.49   3
   8   0  -6 26730.6 2412.40   7
   8   0  -6 34104.3 2605.68  30
  -8   0   6 35051.3 2532.22  59
   8   0  -5-14.8062 54.8008   6
  -8   0   5-17.1601 55.0040   3
  -8   0   5 43.7284 99.1061  59
   8   0  -4 1213.67 184.756   6
  -8   0   4 852.056 217.417  39
  -8   0   4 1522.04 234.710  59
   8   0  -3 14.0502 52.0011   6
  -8   0   3-60.9842 108.046  39
  -8   0   3 20.0588 77.2691  59
   8   0  -2 2960.92 329.074   6
  -8   0   2 3292.08 433.012  39
  -8   0   2 2968.79 359.976  59
   8   0  -1 13.5442 52.2385   6
  -8   0   1 61.0026 126.235  39
  -8   0   1 63.4646 70.5122  61
  -8   0   0 16021.1 1380.65  39
  -8   0   0 15574.5 1248.11  61
   8   0   0 14016.3 1242.06   6
  -8   0  -1 27.3950 56.7451  61
   8   0   1 186.530 72.6350   6
  -8   0  -1-22.5738 59.1399  40
  -8   0  -1 30.9903 99.3661  39
  -8   0  -2 11233.1 923.331  61
  -8   0  -2 11153.1 989.888  40
  -8   0  -2 11237.2 1044.43  39
   8   0   2 9697.85 905.562   6
  -8   0  -3 75.0175 70.7134  40
  -8   0  -3 30.9768 87.5850  39
  -8   0  -3 43.6990 49.2564  61
   8   0   3-32.1919 76.9331  57
  -8   0  -4 52.2801 74.3045  40
  -8   0  -4 89.6010 58.0580  61
   8   0   4 65.2228 85.7031  57
  -8   0  -5-81.0689 81.7156  40
  -8   0  -5-15.2070 51.4678  61
  -8   0  -5-28.1644 85.1623  14
   8   0   5-32.9976 93.3224  57
  -8   0  -6 672.083 183.980  14
  -8   0  -6 775.734 189.341  40
  -8   0  -6 933.900 156.128  61
   8   0   6 1134.28 237.477  57
  -8   0  -7 28.0676 51.9390  40
  -8   0  -7 15.1678 45.8349  61
   8   0   7-33.7823 114.133  57
   8   0   9 58.3745 64.4395   5
   8   0  10 335.133 97.7687   5
   8   0  11 51.8585 55.5456   5
  -8   0 -12 1168.00 197.962  45
   8   0  12 856.317 138.953   5
  -8   0 -13 14.2479 86.1156  45
  -8   0 -14 58.9550 70.2825  45
   8   1 -16 76.9123 34.2983   7
  -8   1  16-108.471 105.478  58
  -8   1  15 47.1206 56.3408   3
  -8  -1  15-23.5799 61.7591   3
   8   1 -15 103.370 47.8874   7
  -8   1  15-17.7101 68.2670  58
  -8   1  14 380.013 106.997   3
  -8  -1  14 632.153 125.265   3
   8  -1 -14 526.757 102.584   7
   8   1 -14 593.859 106.723   7
  -8   1  14 724.028 163.006  58
  -8   1  13 126.921 70.5037   3
  -8  -1  13 63.4375 61.7971   3
   8  -1 -13 193.922 74.9607   7
   8   1 -13 129.001 68.1113   7
  -8   1  12 529.373 126.213   3
  -8  -1  12 702.200 140.339   3
   8  -1 -12 485.863 114.622   7
   8   1 -12 589.719 117.517   7
  -8  -1  12 658.065 154.656  59
  -8   1  11 1678.06 249.642   3
  -8  -1  11 2355.28 277.327   3
   8  -1 -11 2236.28 261.300   7
   8   1 -11 1842.54 234.281   7
  -8  -1  11 1864.52 298.210  59
  -8   1  10 309.328 103.376   3
  -8  -1  10 202.528 90.6734   3
   8  -1 -10 369.560 102.454   7
   8   1 -10 257.814 79.7678   7
  -8  -1  10 405.332 144.893  59
  -8   1   9 4642.33 505.791   3
  -8  -1   9 5351.32 519.985   3
   8  -1  -9 5171.19 496.217   7
   8   1  -9 4546.77 470.778   7
  -8   1   9 6006.04 575.257  59
  -8  -1   9 5406.07 585.045  59
  -8   1   8 2963.83 367.511   3
  -8  -1   8 3196.07 375.382   3
   8  -1  -8 4071.36 375.807   7
   8   1  -8 2903.37 332.160   7
  -8   1   8 4116.71 438.297  59
  -8  -1   8 3662.89 442.263  59
  -8   1   7 35.5284 57.5008   3
  -8  -1   7 109.493 70.7537   3
   8  -1  -7 183.787 72.8812   7
  -8   1   7 91.4846 91.7795  59
  -8  -1   7 202.342 114.926  59
  -8   1   6 696.740 151.745   3
  -8  -1   6 810.189 163.156   3
   8  -1  -6 575.471 122.483   7
   8  -1  -6 577.460 173.088  33
  -8   1   6 982.096 192.508  59
  -8  -1   6 856.473 189.072  59
   8  -1  -5 720.246 126.426   7
   8  -1  -5 471.371 158.243  33
  -8   1   5 906.499 191.121  59
  -8  -1   5 548.463 166.765  59
   8  -1  -4 1009.20 161.257   7
  -8   1   4 1398.78 264.745  39
   8  -1  -4 1080.11 243.793  33
  -8   1   4 1970.98 257.727  59
  -8  -1   4 1291.01 224.540  59
   8  -1  -4 1279.49 247.195  13
   8  -1  -4 1407.70 198.686   6
  -8   1   3 3079.63 343.486  59
  -8  -1   3 2871.80 346.780  59
   8  -1  -3 2492.83 360.121  13
   8  -1  -3 2545.22 294.620   6
   8   1  -2 955.173 157.197   6
   8  -1  -2 1062.26 225.591  33
  -8   1   2 1405.67 214.146  59
   8  -1  -2 894.703 209.315  13
   8  -1  -2 1151.11 177.415   6
   8   1  -1 2584.36 289.454   6
  -8  -1   1 2101.18 367.162  39
   8  -1  -1 1939.64 357.768  33
  -8  -1   1 2647.46 285.464  61
   8  -1  -1 2851.96 379.517  13
   8  -1  -1 2897.09 306.688   6
   8   1   0 5735.74 542.052   6
  -8   1   0 7246.17 563.735  61
  -8  -1   0 6180.62 683.737  39
   8  -1   0 5285.83 646.577  33
  -8  -1   0 5593.55 542.512  61
   8  -1   0 5346.57 624.178  13
   8  -1   0 5576.28 553.997   6
  -8   1  -1 4041.63 364.318  61
  -8  -1  -1 3496.50 354.071  61
   8  -1   1 2895.81 430.812  33
   8  -1   1 3521.30 389.431  29
  -8  -1  -1 3081.43 406.757  14
   8  -1   1 3250.15 423.725  13
   8  -1   1 2829.69 345.889   6
  -8   1  -2 28.4270 50.3672  61
   8  -1   2 14.3920 40.6852   6
  -8  -1  -2-24.2031 51.7190  40
   8  -1   2-32.0003 76.4493  33
   8  -1   2 101.254 83.7949  29
  -8  -1  -2 28.9813 48.9599  61
  -8  -1  -2-26.4705 63.2392  14
   8  -1   2 26.2049 62.6049  13
  -8   1  -3 817.791 137.977  61
   8  -1   3 501.632 114.137   6
  -8  -1  -3 562.020 154.416  40
  -8   1  -3 704.063 183.509  39
   8  -1   3 546.893 139.328  29
  -8  -1  -3 741.401 131.528  61
  -8  -1  -3 515.919 155.316  14
  -8  -1  -4 2377.11 338.877  40
   8  -1   4 2691.21 327.590  29
  -8  -1  -4 2477.63 282.286  61
  -8   1  -4 2874.15 290.563  61
  -8  -1  -4 2157.44 332.745  14
   8  -1   4 2089.91 265.804   6
   8  -1   4 1437.24 312.730  57
  -8  -1  -5 5801.44 772.194  54
   8  -1   5 11192.8 872.183  29
  -8  -1  -5 8272.81 869.019  14
  -8   1  -5 10129.2 891.197  40
  -8  -1  -5 9186.63 880.189  40
  -8   1  -5 11631.1 819.334  61
  -8  -1  -5 10084.4 803.918  61
   8  -1   5 8147.40 774.329   6
   8  -1   5 8350.53 904.866  57
  -8  -1  -6 3501.73 495.323  54
  -8   1  -6 6206.57 610.285  40
  -8  -1  -6 5319.55 594.925  40
   8  -1   6 6826.13 591.458  29
  -8  -1  -6 5586.66 514.124  61
  -8  -1  -6 4272.49 569.992  14
  -8   1  -6 6464.58 529.537  61
   8  -1   6 5200.60 625.703  57
   8  -1   7 3804.24 406.456   5
   8  -1   7 4748.21 475.529  29
  -8   1  -7 4880.74 431.741  61
   8  -1   8 2351.10 267.571   5
   8  -1   8 2913.88 323.748  29
  -8  -1  -9 275.469 103.198  54
   8  -1   9 264.689 93.7332   5
   8  -1  10 2159.71 250.647   5
   8  -1  10 2531.43 292.743  29
  -8  -1 -11 267.342 97.8940  54
   8  -1  11 368.332 93.3488   5
  -8  -1 -12 1138.22 192.811  54
  -8   1 -12 1761.47 240.280  45
   8  -1  12 1407.92 183.080   5
  -8  -1 -13 78.9576 65.9364  54
  -8   1 -13 190.667 102.812  45
   8  -1  13 304.844 71.7401   5
  -8  -1 -14 10.8122 50.3517  54
  -8   1 -14 11.0825 69.0399  45
   8  -1  14-8.18051 30.2760   5
  -8  -1 -15-24.3229 35.7210  54
  -8   1 -15 8.27643 50.0243  45
   8  -1  15-5.90980 19.9784   5
   8   2 -15 437.521 76.9606   7
  -8   2  15 509.915 120.694  58
   8  -2 -14 2569.10 303.120  55
   8   2 -14 3069.95 283.124   7
   8  -2 -13 1712.38 224.235  55
   8   2 -13 1689.54 191.790   7
  -8  -2  13 1234.30 229.063  59
   8  -2 -12 535.697 136.192  55
   8  -2 -12 666.514 154.870  22
   8  -2 -12 929.297 141.019   7
   8   2 -12 650.091 115.826   7
  -8  -2  12 807.122 178.076  59
   8  -2 -11-28.9665 57.9009   7
   8   2 -11 11.0620 42.6178   7
  -8  -2  11-23.7401 84.1232  59
   8  -2 -10 936.688 156.659   7
   8   2 -10 771.232 128.553   7
  -8  -2  10 589.223 176.824  59
   8  -2  -9 47.1368 73.2299   7
  -8  -2   9 26.7498 85.7864  59
   8  -2  -8 235.480 87.2458   7
  -8   2   8 360.268 135.047  59
  -8  -2   8 136.077 102.192  59
   8  -2  -7-46.2638 57.0940   7
  -8  -2   7 27.4133 82.8521  59
  -8   2   7 22.8242 84.4852  59
   8  -2  -6 313.485 93.5517   7
  -8   2   6 476.383 141.407  59
  -8  -2   6 215.018 130.780  59
  -8   2   5 309.922 121.019  59
   8  -2  -5 128.994 63.9399   7
   8  -2  -5 213.637 126.571  33
  -8  -2   5 136.298 128.819  32
  -8  -2   5 26.2840 97.7994  59
   8  -2  -4 7806.23 686.340   7
   8  -2  -4 7462.22 824.148  33
  -8  -2   4 7993.07 900.679  32
  -8  -2   4 7917.10 682.233  60
  -8  -2   4 6814.35 748.871  59
  -8  -2   3 90.5946 136.883  37
   8  -2  -3 91.8814 59.5035   7
   8  -2  -3 105.774 99.6659  33
  -8  -2   3 26.6433 47.2131  60
   8  -2  -3-29.6354 94.9894  13
   8  -2  -2 1533.03 203.106   7
  -8  -2   2 1391.20 340.494  37
   8  -2  -2 1725.74 318.845  33
  -8  -2   2 1558.55 215.616  61
  -8  -2   2 1937.33 222.367  60
   8  -2  -2 1275.59 257.925  13
   8  -2  -2 1755.56 230.189   6
   8  -2  -1 1183.37 191.728   6
  -8  -2   1 1461.63 338.601  37
   8  -2  -1 1461.73 293.358  33
  -8  -2   1 1454.38 199.904  61
  -8  -2   1 1774.39 206.703  60
   8  -2  -1 883.072 214.990  13
  -8  -2   0 1569.46 339.287  37
   8  -2   0 1298.34 285.697  33
   8  -2   0 1452.54 225.801  29
  -8  -2   0 1443.20 198.944  61
  -8  -2   0 1704.00 206.402  60
   8  -2   0 811.237 215.263  13
   8  -2   0 1714.30 221.617   6
   8  -2   1 595.364 123.765   6
  -8  -2  -1 570.946 212.684  37
   8  -2   1 474.491 178.103  33
   8  -2   1 328.325 115.432  29
  -8  -2  -1 691.062 125.967  61
  -8  -2  -1 472.404 108.193  60
   8  -2   1 283.058 129.829  13
  -8   2  -1 459.147 107.927  61
   8  -2   2 93.3861 66.5818   6
  -8  -2  -2-47.2306 100.964  37
   8  -2   2 36.9428 78.9943  33
   8  -2   2 63.8125 68.2415  29
  -8   2  -2 29.3639 52.1106  61
  -8  -2  -2 29.9759 48.1320  61
  -8  -2  -2 52.9049 49.0416  60
   8  -2   2 54.9364 71.9459  13
   8  -2   3 1050.77 171.871   6
  -8  -2  -3 1306.50 234.096  40
   8  -2   3 1346.55 282.130  33
  -8   2  -3 1259.91 184.890  61
  -8  -2  -3 1216.59 181.871  61
   8  -2   3 1004.82 202.382  29
  -8  -2  -3 1075.90 164.387  60
  -8  -2  -4 39.6271 74.0275  54
   8  -2   4 76.4310 57.4762   6
  -8  -2  -4 417.252 133.293  40
   8  -2   4 66.6046 71.8781  29
  -8   2  -4 198.638 80.6145  61
  -8  -2  -4 396.967 95.6533  61
  -8  -2  -4 87.1788 76.7218  14
  -8  -2  -5 919.984 178.763  54
   8  -2   5 885.080 156.657   6
   8  -2   5 935.772 193.175  29
  -8   2  -5 944.378 163.194  61
  -8  -2  -5 954.986 162.062  61
   8  -2   6 146.803 67.1458   6
  -8  -2  -6 20.1272 68.5908  54
   8  -2   6 143.850 62.1278   5
   8  -2   6 154.081 100.176  29
  -8   2  -6 139.852 81.8259  61
  -8  -2  -6 135.113 56.2424  26
   8  -2   7 326.680 91.6258   6
  -8  -2  -7 221.963 95.7399  54
   8  -2   7 159.322 69.8958   5
   8  -2   7 298.497 110.771  29
  -8   2  -7 348.272 101.395  61
  -8  -2  -7 211.745 66.5587  26
   8  -2   8 230.676 79.0514   6
  -8  -2  -8 218.224 107.681  54
  -8  -2  -8 266.711 97.7874  18
   8  -2   8 200.981 75.9931   5
   8  -2   8 201.386 100.428  29
  -8   2  -8 463.453 109.982  61
  -8  -2  -9 478.799 133.107  54
  -8  -2  -9 435.588 177.393  49
  -8  -2  -9 460.353 112.596  18
   8  -2   9 446.241 106.667   5
   8  -2   9 644.729 138.585  29
  -8  -2 -10 2906.32 264.983  54
   8  -2  10 3721.90 252.713   5
  -8  -2 -11 181.593 93.6845  54
   8  -2  11 315.461 86.2278   5
  -8  -2 -12-29.0842 64.0629  54
  -8   2 -12 97.1604 90.2049  45
   8  -2  12 10.7169 37.9825   5
  -8  -2 -13-48.5258 60.8064  54
  -8   2 -13 69.3321 81.9008  45
   8  -2  13-8.99808 39.6589   5
  -8  -2 -14-9.49242 41.8141  54
  -8   2 -14-8.94625 56.5452  45
   8  -2  14 7.04191 28.1498   5
   8  -3 -14 269.913 75.3595  55
  -8  -3  14 47.3745 57.8422  46
   8   3 -14 164.065 41.3994   7
  -8   3  14 218.317 83.3299  58
   8  -3 -13 310.382 99.8455  55
   8   3 -13 398.626 70.1568   7
   8  -3 -12 405.178 115.369  55
   8  -3 -12 377.124 121.167  22
   8   3 -12 636.517 94.0483   7
   8  -3 -11 3241.32 356.868  56
   8  -3 -11 3133.89 359.064  55
   8  -3 -11 3278.22 377.328  22
  -8  -3  11 2944.46 383.791  59
   8  -3 -10 1007.81 179.650  56
   8  -3 -10 1067.45 200.880  22
  -8  -3  10 1029.19 212.003  59
   8  -3  -9 1646.82 273.516  22
  -8  -3   9 1741.87 292.906  59
   8  -3  -8 24.5861 78.8010  22
  -8  -3   8-26.5775 80.3119  59
   8  -3  -7 125.055 97.1310  22
  -8   3   7 241.846 115.733  59
  -8  -3   7 135.749 109.230  59
   8  -3  -6 248.731 116.765  22
  -8   3   6 718.610 163.785  59
  -8  -3   6 382.350 149.020  59
  -8  -3   5 331.006 140.713  52
   8  -3  -5 121.309 97.8206  22
  -8  -3   5 134.841 96.4058  59
   8  -3  -4 162.915 97.1580  22
   8  -3  -4 131.681 102.262  31
  -8  -3   4 186.941 67.8078  60
  -8  -3   3 1685.46 229.036  25
   8  -3  -3 2134.51 326.240  31
  -8  -3   3 2627.48 264.137  60
  -8  -3   2 4349.01 451.893  25
   8  -3  -2 4530.20 550.073  31
  -8  -3   2 5905.34 490.411  60
   8  -3  -2 4994.87 503.004  27
   8  -3  -1 4465.11 551.091  31
  -8  -3   1 5336.74 486.696  60
   8  -3  -1 4934.87 512.965  27
  -8  -3   0 230.680 65.7867  26
   8  -3   0 266.232 97.3876   6
   8  -3   0 134.341 112.277  31
  -8  -3   0 164.975 76.7759  61
  -8  -3   0 205.223 74.7506  60
   8  -3   1 1679.42 294.223  31
  -8  -3  -1 2131.61 257.487  61
  -8  -3  -1 2040.23 246.806  60
   8  -3   1 1879.40 250.524   6
  -8   3  -1 2500.94 271.618  61
  -8  -3  -1 1794.08 214.341  26
   8  -3   2 694.100 136.715   6
   8  -3   2 938.002 191.559  31
  -8   3  -2 585.491 134.920  61
  -8  -3  -2 444.289 118.339  61
  -8  -3  -2 573.666 119.174  60
  -8  -3  -2 674.156 110.145  26
  -8  -3  -3 1671.54 245.086  18
   8  -3   3 2054.44 289.590  31
  -8   3  -3 1589.33 228.501  61
  -8  -3  -3 1356.14 216.798  61
  -8  -3  -3 1765.69 221.660  60
   8  -3   3 1535.61 223.784   6
  -8  -3  -3 2496.85 230.631  26
   8  -3   4-46.4898 57.3522   6
  -8  -3  -4-35.3488 56.6486  18
  -8   3  -4 15.6574 52.8985  61
  -8  -3  -4 14.9268 45.1063  61
  -8  -3  -4 62.0176 54.0994  26
  -8  -3  -5 1464.74 231.069  18
  -8   3  -5 1651.26 223.903  61
   8  -3   5 1733.05 227.709   6
  -8  -3  -5 1681.84 199.302  26
  -8   3  -6 881.606 156.272   1
  -8  -3  -6 986.975 174.032  18
  -8   3  -6 1307.32 179.920  61
   8  -3   6 1210.14 169.234   6
  -8  -3  -6 1175.94 148.178  26
  -8   3  -7 791.998 147.895   1
  -8   3  -7 896.775 159.632  61
  -8  -3  -7 931.681 166.340  18
  -8  -3  -7 753.973 125.457  26
  -8  -3  -8 3922.53 440.287  54
  -8   3  -8 3935.42 400.950   1
  -8  -3  -8 3835.92 418.628  18
  -8   3  -8 5011.02 421.674  61
  -8  -3  -8 3800.40 381.097  26
  -8  -3  -9 280.239 103.594  54
  -8   3  -9 153.745 67.3611  61
  -8  -3  -9 212.450 84.2382  18
  -8  -3 -10 221.163 104.692  54
  -8  -3 -10 506.746 107.315  18
   8  -3  10 331.258 86.5061   5
   8  -3  11 405.545 86.3632   5
   8  -3  12 197.936 56.8682   5
  -8   3 -13 136.454 61.5282  45
   8  -4 -12 2520.79 236.556  56
   8  -4 -12 2092.15 226.630  55
  -8  -4  12 1846.11 226.093  50
  -8  -4  12 1655.54 223.388  46
   8  -4 -11 2732.56 299.050  56
   8  -4 -11 2538.85 290.493  55
  -8  -4  11 3016.15 324.866  46
   8  -4 -10 58.7547 63.7096  56
   8  -4 -10 176.340 77.4540  55
   8  -4 -10 255.812 100.388  22
  -8  -4  10 192.617 111.212  46
   8  -4  -9 655.174 141.665  56
   8  -4  -9 460.123 119.908  55
   8  -4  -9 805.711 164.594  22
  -8  -4   9 774.741 171.271  46
  -8  -4   8 1500.87 251.635  53
   8  -4  -8 1557.07 257.450  22
  -8  -4   8 2039.22 293.143  46
  -8  -4   7 651.942 180.892  53
   8  -4  -7 760.480 171.296  22
  -8  -4   7 1239.68 224.355  46
  -8  -4   6 323.212 133.047  53
  -8  -4   6 160.783 104.726  52
   8  -4  -6 221.605 107.346  22
  -8  -4   6 189.451 122.617  46
  -8   4   6 296.195 114.974  59
  -8  -4   5-28.7132 86.7658  52
   8  -4  -5 88.1444 78.0822  22
  -8  -4   5-71.6538 108.262  46
  -8  -4   4 472.140 95.8253  25
  -8  -4   4 663.435 180.714  52
  -8  -4   3 881.346 136.315  25
  -8  -4   3 1028.79 229.718  52
   8  -4  -3 944.384 200.043  31
   8  -4  -3 960.913 166.661  27
  -8  -4   2-9.17932 43.8713  26
  -8  -4   2-22.2992 51.9341  25
  -8  -4   2 31.8412 96.2239  52
   8  -4  -2-26.0293 73.5835  31
   8  -4  -2-17.1131 54.8602  27
  -8  -4   1 75.4478 52.7310  26
  -8  -4   1 79.2891 57.1076  25
  -8  -4   1 128.395 123.806  52
   8  -4  -1 52.1973 96.7937  31
   8  -4  -1 106.477 76.0980  27
  -8  -4   0 1720.88 325.086  52
   8  -4   0 1649.08 287.905  31
   8  -4   0 1963.69 268.483  27
  -8  -4   0 2436.52 234.576  26
  -8  -4  -1-19.5856 45.6344  26
  -8  -4  -1-31.2210 94.3584  52
   8  -4   1-25.0581 80.3311  31
   8  -4   1-18.1702 67.2673  27
  -8  -4  -2 510.600 172.392  52
   8  -4   2 1007.31 195.961  31
  -8   4  -2 719.512 135.317  61
   8  -4   2 525.054 133.841  27
  -8  -4  -2 841.696 122.616  26
  -8  -4  -3 828.380 161.065  18
  -8   4  -3 1219.98 179.994  61
   8  -4   3 1124.90 189.523  27
  -8  -4  -3 1460.06 166.047  26
  -8  -4  -4 1200.50 180.985  18
  -8   4  -4 1300.18 181.144  61
   8  -4   4 871.140 167.914  27
  -8  -4  -4 1082.18 152.124  26
  -8  -4  -5 282.823 95.4523  18
  -8   4  -5 315.236 93.0594  61
   8  -4   5 202.997 86.4295  27
  -8  -4  -5 379.159 84.2207  26
  -8  -4  -6-25.6438 110.543  49
  -8  -4  -6 201.836 78.3656  18
  -8   4  -6 341.554 95.9783   1
  -8   4  -6 306.955 87.6277  61
   8  -4   6 297.246 89.3613  27
  -8  -4  -6 188.096 67.4640  26
  -8  -4  -7 856.309 138.321  18
  -8   4  -7 606.237 113.331  61
  -8   4  -7 715.909 120.379   1
  -8  -4  -7 625.963 100.842  26
  -8   4  -8 2453.95 273.103   1
  -8  -4  -8 2346.49 283.906  18
  -8   4  -8 3239.20 288.690  61
  -8   4  -9 8.73063 37.3381  61
  -8   4  -9 34.3118 45.8448   1
  -8   4 -11 356.704 63.2878   2
  -8  -5   8 59.2914 25.8034  26
   8  -5  -8 111.248 52.3033  56
  -8  -5   8 230.005 78.1719  50
  -8  -5   8 325.021 90.8657  46
  -8  -5   7 156.324 43.5368  26
   8  -5  -7 357.588 88.4283  56
  -8  -5   7 295.710 105.183  53
  -8  -5   7 441.282 103.268  50
  -8  -5   7 569.225 124.952  46
  -8  -5   6 498.304 86.4283  26
   8  -5  -6 1122.38 158.051  56
  -8  -5   6 795.963 166.162  53
  -8  -5   6 884.735 155.660  50
  -8  -5   5 554.938 85.6562  26
   8  -5  -5 770.762 133.327  56
  -8  -5   5 648.850 153.979  53
  -8  -5   4 585.670 96.2045  26
   8  -5  -4 1042.97 139.950  27
  -8  -5   4 790.777 172.209  53
  -8  -5   4 902.269 177.591  48
  -8  -5   3 107.881 44.9269  26
  -8  -5   3 22.4765 86.9845  53
  -8  -5   3 89.8122 90.1449  48
   8  -5  -3 182.098 70.3445  27
  -8  -5   2 157.541 55.0905  26
  -8  -5   2 67.3727 105.270  53
  -8  -5   2 297.664 138.227  52
  -8  -5   2 71.4510 99.2785  48
   8  -5  -2 217.709 80.6778  27
  -8  -5   1 372.343 163.827  52
  -8  -5   1 295.419 146.945  48
  -8  -5   1 672.369 102.002  26
  -8  -5   0 606.464 188.781  52
  -8  -5   0 571.251 179.536  48
   8  -5   0 1043.00 153.158  27
  -8  -5   0 896.580 121.074  26
  -8  -5  -1 1124.52 250.945  48
   8  -5   1 1643.87 211.323  27
  -8  -5  -1 1712.95 182.731  26
   8  -5   2 2210.56 237.376  27
  -8  -5  -2 1850.64 196.607  26
  -8  -5  -3 86.6749 86.6303  48
  -8   5  -3-10.3827 41.5259  61
   8  -5   3 23.5356 48.7107  27
  -8  -5  -3 22.9989 35.7262  26
  -8   5  -4 108.636 57.1159   1
  -8   5  -4 80.0366 50.4691  61
   8  -5   4 53.1920 48.5691  27
  -8  -5  -4 73.0952 39.4758  26
  -8   5  -5 35.9733 43.0436   1
  -8   5  -5 27.6589 39.4811  61
   8  -5   5 18.4815 39.5710  27
  -8  -5  -5 47.5763 35.6628  26
  -8   5  -6 430.425 78.5166   1
  -8   5  -6 527.886 84.0507  61
  -8   5  -7 47.5918 37.2839   1
  -8   5  -7 64.6202 37.8225  61
   9   0 -15 6.48181 27.7043   7
   9   0 -14-34.0403 39.7159   7
  -9   0  13-27.5549 46.5699   3
   9   0 -13-10.1593 46.0727   7
  -9   0  12 4571.56 441.583   3
   9   0 -12 4007.97 404.951   7
  -9   0  11-16.7183 43.7639   3
   9   0 -11-36.8944 55.7537   7
  -9   0  11 104.547 89.3624  59
  -9   0  10 1021.50 177.387   3
   9   0 -10 817.406 144.008   7
  -9   0  10 1001.85 202.508  59
  -9   0   9 54.4916 64.3655   3
   9   0  -9 12.8393 45.5003   7
  -9   0   9-47.8720 92.2057  59
  -9   0   8 387.496 115.005   3
   9   0  -8 202.461 74.2877   7
  -9   0   8 293.465 129.556  59
   9   0  -7 15.8871 61.2465   6
   9   0  -7 98.3436 60.2340   7
  -9   0   7-23.9852 81.0701  59
   9   0  -6 21347.4 1724.26   6
  -9   0   6 20387.2 1776.47  59
   9   0  -5 47.1241 62.8344   6
  -9   0   5-23.2079 140.278  59
   9   0  -4 27992.8 2259.77   6
  -9   0   4 26722.5 2302.42  59
   9   0  -4 30050.2 2390.47  13
   9   0  -3 76.3067 72.9719   6
  -9   0   3-33.0432 93.4441  39
  -9   0   3 42.4507 81.8102  59
  -9   0   2 5252.11 636.004  39
   9   0  -2 5644.03 533.255   6
   9   0  -1 74.3207 79.7176   6
  -9   0   1 132.880 123.150  39
  -9   0   1 94.3465 85.4832  61
  -9   0   0 36517.7 3146.60  39
  -9   0   0 39667.0 3015.97  61
   9   0   0 37056.8 3014.81   6
  -9   0  -1 14.4307 51.2380  61
   9   0   1 86.9661 62.0277   6
  -9   0  -1 33.0554 122.380  39
   9   0   2-14.2686 48.2101   6
  -9   0  -2 33.0776 86.5647  39
  -9   0  -2 29.5772 49.9666  61
  -9   0  -3 51.1073 66.9127  40
  -9   0  -3 15.0544 58.0364  61
  -9   0  -3 28.7618 75.3040  14
  -9   0  -4 4772.53 472.768  61
  -9   0  -5 15.1745 45.8691  61
  -9   0  -6 984.369 162.730  61
  -9   0  -7 14.3497 46.0052  61
   9   0   8 3158.50 340.901   5
   9   0   9-13.3675 53.4458   5
   9   0  10 12.2519 43.4184   5
   9   0  10-33.3848 73.5330  29
   9   0  11-32.5112 47.7549   5
   9   0  11 43.1296 50.9580  29
   9   0  12 640.067 104.797   5
   9   1 -15 139.918 41.1377   7
  -9   1  15 205.584 73.1561  58
   9  -1 -14 3156.07 285.859   7
   9   1 -14 2504.50 272.796   7
  -9   1  14 3445.50 343.557  58
   9  -1 -13 1002.09 142.821   7
   9   1 -13 1079.59 142.541   7
  -9   1  13 1076.64 188.894  58
   9  -1 -12 4891.10 451.708   7
   9   1 -12 4845.86 441.747   7
  -9  -1  12 4486.91 495.585  59
  -9  -1  11 7545.91 657.565   3
   9  -1 -11 7518.87 636.044   7
   9   1 -11 6360.00 609.593   7
  -9  -1  11 6868.28 692.533  59
  -9  -1  10 85.9441 66.2656   3
   9   1 -10 13.9677 49.5640   6
   9  -1 -10 13.4707 53.9144   7
   9   1 -10 45.1933 45.2428   7
  -9   1  10 63.9353 88.2233  59
  -9  -1  10 23.5197 79.5050  59
   9   1  -9 147.275 71.2863   6
   9  -1  -9 234.461 86.6724   7
   9   1  -9 227.887 73.9266   7
  -9   1   9 44.6620 93.1030  59
  -9  -1   9 24.8147 96.2665  59
   9   1  -8 211.681 85.6109   6
   9  -1  -8 220.608 78.3742   7
  -9   1   8 253.743 119.386  59
  -9  -1   8 202.817 122.295  59
   9   1  -7-15.2325 60.9060   6
   9  -1  -7 40.6141 52.1660   7
  -9   1   7 23.2427 89.5422  59
  -9  -1   7 25.3340 93.7688  59
   9   1  -6 287.871 92.3910   6
   9  -1  -6 117.931 66.8066   7
  -9   1   6 114.960 110.541  59
  -9  -1   6 149.384 96.6929  59
   9   1  -5 5742.42 526.376   6
   9  -1  -5 4522.28 490.960   7
  -9   1   5 6864.54 603.391  59
  -9  -1   5 5449.49 588.899  59
   9  -1  -5 5471.37 529.898   6
   9   1  -4 9943.56 834.912   6
  -9   1   4 10597.7 895.981  59
  -9  -1   4 9778.99 898.222  59
   9  -1  -4 10058.4 847.595   6
   9   1  -3 2112.35 254.438   6
  -9   1   3 2181.00 353.072  39
   9  -1  -3 1307.85 288.021  33
  -9   1   3 2300.10 303.372  59
   9  -1  -3 2094.69 333.263  13
   9  -1  -3 2046.30 261.386   6
   9   1  -2 5950.03 557.921   6
  -9   1   2 6732.98 692.858  39
   9  -1  -2 4525.79 631.223  33
  -9   1   2 6899.47 614.255  59
   9  -1  -2 5381.11 643.953  13
   9  -1  -2 6126.79 571.853   6
   9  -1  -1 318.233 95.1170   6
   9   1  -1 223.937 85.4930   6
  -9   1   1 63.5113 103.619  39
   9  -1  -1 195.039 126.716  33
  -9   1   1 385.282 125.007  59
  -9  -1   1 304.655 89.6584  61
   9  -1  -1 329.224 133.264  13
   9   1   0 6830.80 608.704   6
  -9   1   0 7182.61 737.407  39
   9  -1   0 5032.03 685.321  33
  -9   1   0 7550.00 615.096  61
  -9  -1   0 6653.86 605.750  61
   9  -1   0 5052.78 665.928  13
   9  -1   0 6915.84 623.620   6
   9  -1   1 233.338 93.8963   6
  -9   1  -1 408.454 158.251  39
   9  -1   1 232.628 142.910  33
  -9   1  -1 413.927 100.104  61
  -9  -1  -1 206.567 81.9443  61
   9  -1   1 57.2064 70.1665  13
   9  -1   2 4312.45 460.347  29
  -9   1  -2 4166.57 482.291  40
  -9   1  -2 3757.44 502.384  39
   9  -1   2 3609.44 507.429  33
  -9   1  -2 4844.60 430.056  61
  -9  -1  -2 4043.05 489.637  14
  -9  -1  -2 4600.18 431.718  61
   9  -1   2 3417.72 468.733  13
   9  -1   2 3866.13 418.198   6
  -9   1  -3 3523.69 353.591  61
  -9   1  -3 3667.88 425.034  40
  -9  -1  -3 2932.04 401.017  40
   9  -1   3 2991.68 441.381  33
   9  -1   3 3119.82 383.289  29
  -9  -1  -3 3439.37 355.007  61
   9  -1   3 2886.53 344.326   6
  -9   1  -4 1661.23 215.215  61
  -9  -1  -4 1471.35 209.533  61
   9  -1   4 1645.84 246.561  29
   9  -1   4 1340.75 203.313   6
   9  -1   5 8283.92 733.834  29
  -9   1  -5 7955.15 679.059  61
  -9  -1  -5 7439.04 674.542  61
   9  -1   5 6384.85 654.355   6
  -9   1  -6 7144.22 619.132  61
   9  -1   6 6252.77 655.625  29
  -9  -1  -6 6405.76 609.169  61
   9  -1   7 563.598 126.079   5
   9  -1   7 841.278 171.636  29
  -9   1  -7 667.751 129.737  61
   9  -1   8 4974.77 522.824   5
  -9   1  -8 6088.94 535.309  61
   9  -1   8 6180.65 580.741  29
  -9  -1  -9 15.7689 60.7834  54
   9  -1   9 52.8608 54.7266   5
   9   1   9 24.8500 49.7183   5
   9  -1   9 17.8065 65.9383  29
   9  -1  10 4327.49 376.395   5
   9  -1  10 4669.73 411.039  29
  -9  -1 -11 142.161 77.4197  54
   9  -1  11 302.637 82.5128   5
  -9  -1 -12 342.739 90.3885  54
   9  -1  12 636.541 99.8324   5
   9   1  12 703.485 117.290  29
  -9  -1 -13 44.4253 40.3139  54
   9  -1  13 14.8049 26.2920   5
   9   2 -14 4723.81 442.900   7
  -9   2  14 7362.82 532.533  58
   9  -2 -13 886.635 140.103  55
   9  -2 -13 899.171 125.922   7
   9   2 -13 1191.89 130.541   7
  -9  -2  13 707.004 150.744  59
   9  -2 -12 526.628 115.963  55
   9  -2 -12 419.031 116.680  22
   9   2 -12 668.899 109.688   6
   9  -2 -12 513.395 100.478   7
   9   2 -12 663.658 97.0498   7
  -9  -2  12 448.815 129.452  59
   9  -2 -11 259.689 117.840  22
   9   2 -11 277.594 82.8224   6
   9  -2 -11 236.656 75.7250   7
   9   2 -11 44.4957 48.9960   7
  -9  -2  11 282.567 120.644  59
   9  -2 -10 350.068 93.6495   7
  -9  -2  10 112.579 97.9089  59
   9  -2  -9 68.6331 63.2666   7
  -9   2   9 280.991 109.938  59
  -9  -2   9 290.569 119.103  59
   9  -2  -8 367.240 101.426   7
  -9   2   8 704.217 155.078  59
  -9  -2   8 404.180 146.877  59
   9  -2  -7 113.739 66.9158   7
  -9   2   7 110.030 91.5709  59
  -9  -2   7 179.960 103.226  59
   9  -2  -6 1421.55 203.000   7
  -9  -2   6 1346.81 266.387  59
   9  -2  -5 55.1830 51.1763   7
  -9   2   5 43.8762 96.7003  59
  -9  -2   5 25.3631 76.7216  59
   9   2  -4 5900.58 520.573   6
   9  -2  -4 4933.22 499.795   7
  -9  -2   4 4829.70 496.728  60
   9   2  -3 7342.90 644.892   6
  -9  -2   3 6399.26 633.762  60
  -9   2   3 7990.70 709.984  59
   9   2  -2 30999.7 2243.64   6
  -9  -2   2 24989.3 2229.75  61
  -9  -2   2 29110.8 2240.58  60
   9  -2  -2 26754.8 2250.95   6
  -9  -2   1 2152.33 272.504  61
  -9  -2   1 2451.43 275.322  60
   9  -2  -1 2360.13 291.571   6
   9  -2   0-65.3284 93.9947   6
  -9  -2   0-44.1061 68.5081  61
  -9  -2   0 13.7951 48.9400  60
   9  -2   1 2244.30 322.106  29
  -9   2  -1 3110.92 312.665  61
  -9  -2  -1 2623.25 307.987  61
  -9  -2  -1 2771.01 298.152  60
   9  -2   1 2521.83 311.432   6
  -9  -2  -2 7134.30 662.140  61
   9  -2   2 7277.45 706.161  29
  -9   2  -2 8478.72 674.748  61
  -9  -2  -2 6726.94 643.201  60
   9  -2   2 6820.35 664.911   6
   9  -2   3 858.238 156.452   6
  -9   2  -3 1217.29 170.537  61
   9  -2   3 809.113 175.774  29
  -9  -2  -3 1048.56 164.013  61
  -9  -2  -3 793.843 138.414  60
   9  -2   4 60.7535 58.5968   6
   9  -2   4-21.3061 88.2200  29
  -9   2  -4 44.0760 58.8208  61
  -9  -2  -4 119.981 64.1742  61
   9  -2   5 952.234 166.137   6
  -9   2  -5 1295.47 183.392  61
  -9  -2  -5 1267.60 180.200  61
   9  -2   5 1049.10 204.168  29
   9  -2   6 83.4797 57.7275   6
  -9  -2  -6 18.4853 71.3340  54
   9  -2   6-20.2647 71.9317  29
  -9   2  -6 98.5875 69.0848  61
  -9  -2  -6 68.8659 53.2259  61
   9  -2   7 509.292 109.585   6
  -9  -2  -7 499.916 129.536  54
   9  -2   7 541.749 112.507   5
   9  -2   7 573.419 139.389  29
  -9   2  -7 430.641 112.519  61
   9  -2   8 47.9006 51.2385   6
  -9  -2  -8-67.8777 76.9592  54
  -9  -2  -8 29.2151 60.4960  18
   9  -2   8 101.268 55.8184   5
   9  -2   8-35.0315 64.8743  29
  -9   2  -8 111.921 65.1366  61
  -9  -2  -9 125.969 77.1411  54
  -9  -2  -9 77.6168 60.3064  18
   9  -2   9 11.8302 43.8708   5
   9  -2   9 15.4654 66.1491  29
  -9   2  -9 22.1230 51.5872  61
  -9  -2 -10 1150.43 182.289  54
   9  -2  10 1289.49 166.345   5
  -9  -2 -11-24.6834 55.9483  54
   9  -2  11 56.4380 41.4444   5
  -9  -2 -12 491.348 98.8886  54
   9  -2  12 563.746 91.8348   5
   9  -2  13 36.2563 25.8794   5
   9   2  13 7.03372 27.1477  29
   9  -3 -13 1799.08 203.619  55
  -9  -3  13 1935.65 215.711  46
   9  -3 -12 562.431 104.408  55
   9  -3 -12 218.381 88.5867  22
  -9  -3  12 443.076 107.016  46
   9   3 -12 346.911 71.2452   6
   9  -3 -11 132.048 73.5678  55
   9  -3 -11 76.1609 69.3216  22
  -9  -3  11 48.5881 62.6963  59
   9  -3 -10 69.9902 64.0764  56
   9  -3 -10 159.293 85.0366  22
  -9  -3  10 168.970 94.5049  59
   9  -3  -9 4744.03 485.482  22
  -9  -3   9 4028.30 478.232  59
   9  -3  -8 3563.43 435.006  22
  -9  -3   8 3058.46 439.982  59
   9  -3  -7 1532.69 251.128  22
  -9  -3   7 1078.70 234.865  59
   9  -3  -6 44.2932 71.1110  22
  -9   3   6 121.860 92.1582  59
  -9  -3   6 23.9440 76.8621  59
  -9  -3   5 56.0505 94.7317  52
   9  -3  -5 43.7676 70.2061  22
  -9   3   5 20.7456 85.8947  59
  -9  -3   4 622.564 182.193  52
   9  -3  -4 526.451 145.527  31
  -9  -3   4 340.249 86.8041  60
  -9   3   4 499.357 137.410  59
   9  -3  -3 3091.26 383.092  31
  -9  -3   3 2298.83 273.814  60
   9  -3  -2 7530.38 763.987  31
  -9  -3   2 7513.44 669.926  60
   9  -3  -1 1003.83 211.651  31
  -9  -3   1 818.727 140.581  60
   9  -3  -1 604.145 141.569  27
   9  -3   0 1925.43 294.365  31
  -9  -3   0 1730.90 223.103  60
   9  -3   0 1623.48 239.740  27
   9  -3   0 1793.43 234.072   6
  -9   3  -1 942.877 150.708  61
   9  -3   1 850.232 151.001   6
   9  -3   1 858.803 187.001  31
  -9  -3  -1 843.828 153.198  61
  -9  -3  -1 833.989 145.282  60
   9  -3   2 210.287 81.3246   6
  -9  -3  -2 330.105 101.511  18
   9  -3   2 386.075 137.990  31
  -9   3  -2 207.331 80.8645  61
  -9  -3  -2 202.950 84.5540  61
  -9  -3  -2 459.935 101.539  60
  -9  -3  -3 10667.0 811.209  18
   9  -3   3 8070.18 820.788  31
  -9   3  -3 8681.63 770.117  61
  -9  -3  -3 9767.01 793.592  61
  -9  -3  -3 8891.59 760.790  60
   9  -3   3 7195.81 760.593   6
   9  -3   4 773.492 147.089   6
  -9  -3  -4 1308.38 185.837  18
  -9   3  -4 1092.64 164.907  61
  -9  -3  -4 1230.52 169.510  61
  -9  -3  -4 789.808 127.280  26
  -9  -3  -5 796.282 154.301  18
  -9   3  -5 1050.40 161.565  61
   9  -3   5 1072.15 165.843   6
  -9  -3  -5 1042.26 138.310  26
   9  -3   6 285.662 87.4441   6
  -9  -3  -6 269.167 95.9379  18
  -9   3  -6 314.269 87.9825  61
  -9  -3  -6 317.346 72.9085  26
  -9  -3  -7-65.6737 81.0237  49
  -9  -3  -7-13.9517 53.7514  18
  -9   3  -7 11.7212 46.8649  61
  -9  -3  -7-16.7818 41.0919  26
  -9  -3  -8 9273.81 845.304  18
  -9   3  -8 10435.0 837.991  61
  -9  -3  -9 66.0312 53.9231  18
  -9   3  -9 8.99200 38.4873  61
  -9  -3 -10 727.821 114.081  18
   9  -4 -10 61.8051 51.6289  56
   9  -4 -10 9.68143 41.3863  55
  -9  -4  10 33.5493 59.7474  46
   9   4 -10-6.58608 35.1971   6
   9  -4  -9 910.195 149.353  56
   9   4  -9 992.991 125.804   6
   9  -4  -9 1031.99 145.833  55
  -9  -4   9 741.372 147.113  46
   9  -4  -8 41.6679 61.2824  56
  -9  -4   8 35.0540 74.9829  53
   9  -4  -8 15.7771 58.4949  22
  -9  -4   8 104.028 79.4629  46
   9   4  -8 50.6798 44.3472   6
  -9  -4   7-40.1302 74.2677  53
   9  -4  -7 16.8742 65.0097  22
  -9  -4   7-16.0394 83.9557  46
  -9  -4   6 1062.08 214.667  53
  -9  -4   6 1131.19 214.354  52
   9  -4  -6 1202.59 202.394  22
  -9  -4   5 94.9575 105.516  53
  -9  -4   5 191.370 115.158  52
  -9   4   5 272.285 108.481  59
  -9  -4   4 1843.48 340.035  52
  -9   4   4 4317.82 382.679  59
  -9  -4   3 294.729 131.001  52
   9  -4  -3 440.456 137.991  31
  -9  -4   2 55.0125 101.818  52
   9  -4  -2-22.6317 76.4868  31
   9  -4  -2 42.3596 54.4270  27
  -9  -4   1 55.5595 122.371  52
   9  -4  -1 68.2448 90.9374  31
   9  -4  -1 103.629 72.4815  27
  -9  -4   1-15.3688 41.8659  26
  -9  -4   0 2506.52 365.047  52
   9  -4   0 2890.05 349.159  31
   9  -4   0 2970.60 307.798  27
  -9  -4   0 2151.73 240.146  26
  -9  -4  -1 883.121 201.093  52
   9  -4   1 1254.14 207.716  31
   9  -4   1 708.390 142.006  27
  -9  -4  -1 711.981 110.455  26
  -9  -4  -2 431.503 152.995  52
  -9   4  -2 447.878 96.6525  61
   9  -4   2 392.395 101.144  27
  -9  -4  -2 224.862 66.0686  26
   9  -4   3 6363.97 660.795  27
  -9  -4  -3 6787.18 620.888  26
  -9  -4  -4 949.019 147.312  18
  -9   4  -4 1112.13 149.010   1
  -9   4  -4 1268.31 156.085  61
   9  -4   4 935.209 152.314  27
  -9  -4  -4 681.858 116.396  26
  -9   4  -5 3170.03 313.597   1
  -9  -4  -5 3181.25 326.462  18
   9  -4   5 2772.05 320.410  27
  -9  -4  -5 2737.97 290.387  26
  -9  -4  -6 519.599 101.219  18
  -9   4  -6 488.348 89.5341   1
   9  -4   6 416.943 92.7027  27
  -9  -4  -6 435.181 77.5627  26
  -9   4  -7 61.1562 46.4126   1
  -9  -4  -7 60.6169 49.6603  18
  -9   4  -7 102.266 47.5170  61
   9  -4   7 27.7272 37.2111  27
  -9  -4  -8 309.836 75.7966  18
  -9   4  -8 441.807 73.5326  61
  -9   4  -8 230.590 58.4271   1
  -9   4  -9 250.473 50.8507  61
   9  -5  -6 152.535 55.4310  56
  -9  -5   6 145.747 78.3800  53
   9  -5  -5 349.287 76.9602  56
  -9  -5   5 251.339 86.8121  53
  -9  -5   4 663.723 131.767  53
  -9  -5   4 359.819 61.7674  26
  -9  -5   3-48.8479 62.7291  53
  -9  -5   3 16.2608 60.1878  48
  -9   5   3 94.4750 66.7686  59
   9  -5  -3 32.9754 34.1248  27
  -9  -5   3 14.8334 24.2268  26
  -9  -5   2-16.2199 51.9982  53
  -9  -5   2 35.0108 62.0380  48
  -9   5   2 12.1151 54.9249  59
   9  -5  -2 53.9336 44.0224  27
  -9  -5   2 5.26403 25.7954  26
  -9  -5   1 145.565 86.9558  48
   9  -5  -1 75.6226 47.4044  27
  -9  -5   1-5.48463 39.7840  26
  -9  -5   0-18.2723 64.7644  48
   9  -5   0 38.5865 38.5937  27
  -9  -5   0 22.4180 29.3750  26
  -9  -5  -1 1204.60 190.383  48
   9  -5   1 1270.68 140.820  27
  -9   5  -2 185.269 60.0541   1
  -9  -5  -2 181.938 90.8628  48
   9  -5   2 235.530 62.3236  27
  -9  -5  -2 104.506 39.4127  26
  -9   5  -3 185.978 53.3738   1
   9  -5   3 107.814 44.8127  27
  -9  -5  -3 47.2945 30.9771  26
  -9   5  -4 625.065 85.8851   1
  -9   5  -4 760.934 90.5085  61
   9  -5   4 523.106 81.6017  27
  -9   5  -5 39.0975 32.3037   1
  -9   5  -5 46.9699 30.9065  61
  10   0 -14 1328.71 140.102   7
  10   0 -13-7.01372 31.7957   7
  10   0 -12 443.142 82.7605   7
 -10   0  12 305.285 95.2166  59
  10   0 -11-9.41788 40.2858   7
 -10   0  11-52.0275 69.3486  59
  10   0 -10 6792.10 617.068   7
 -10   0  10 7920.16 704.024  59
  10   0  -9 63.9150 48.4246   7
 -10   0   9 20.9408 83.7909  59
  10   0  -8 83.6685 63.5484   6
  10   0  -8 86.7805 52.2437   7
 -10   0   8 87.9829 81.6698  59
  10   0  -7 43.9654 58.5926   6
 -10   0   7-22.5049 72.1379  59
  10   0  -6 150.728 75.1275   6
 -10   0   6 270.285 118.727  59
  10   0  -5-45.7989 58.8206   6
 -10   0   5 44.2961 70.9984  59
 -10   0   4 7908.86 769.630  59
  10   0  -4 8023.10 724.300   6
  10   0  -3 30.6203 67.6172   6
 -10   0   3-125.505 94.9378  59
  10   0  -2 2758.64 317.701   6
  10   0  -1 30.2114 66.5806   6
 -10   0   0 8979.70 779.478  61
  10   0   0 8770.78 786.961   6
  10   0   1-14.5887 54.0028   6
 -10   0  -1-14.0904 45.1745  61
 -10   0  -2 2016.81 240.385  61
  10   0   2 1757.70 232.677   6
  10   0   3 18.5098 71.3409  29
 -10   0  -3 43.0668 68.6310  61
 -10   0  -4 9170.78 820.833  61
  10   0   4 9731.33 859.382  29
  10   0   5 18.6576 71.8935  29
 -10   0  -5 27.7040 59.2248  61
  10   0   6 127.419 78.1378  29
 -10   0  -6 79.2688 58.6623  61
  10   0   7-17.3577 66.9069  29
 -10   0  -7-36.8651 50.9044  61
  10   0   8 276.993 82.1395   5
  10   0   8 161.068 87.7121  29
  10   0   9-10.8923 43.5416   5
  10   0   9 14.5036 53.6770  29
  10   0  10 9.51681 38.0609   5
  10   0  10 24.9745 49.9308  29
  10   0  11-7.93709 32.8419   5
  10   0  11 20.4077 42.2212  29
  10   0  12-6.17471 27.9914   5
  10   0  12 38.2388 34.6677  29
  10  -1 -13 122.858 45.7534   7
  10   1 -13 169.738 44.8715   7
  10  -1 -12 343.612 72.1907   7
  10   1 -12 239.368 60.5342   7
 -10  -1  12 316.177 99.5569  59
  10  -1 -11 115.684 56.4432   7
  10   1 -11 163.932 53.5744   7
 -10   1  11 78.1378 73.5249  59
 -10  -1  11 207.128 92.7957  59
  10   1 -10 307.211 85.7123   6
  10  -1 -10 403.042 93.8386   7
  10   1 -10 406.884 83.7055   7
 -10   1  10 355.344 119.064  59
 -10  -1  10 485.706 136.047  59
  10   1  -9 12.5817 48.4975   6
  10  -1  -9 78.8604 60.2058   7
 -10   1   9 19.5967 93.6473  59
 -10  -1   9-21.2213 75.2156  59
  10   1  -8 107.505 61.6512   6
  10  -1  -8 93.0799 59.0770   7
 -10   1   8 143.165 90.5940  59
 -10  -1   8 290.898 119.912  59
  10   1  -7 699.803 133.442   6
  10  -1  -7 587.395 114.704   7
 -10   1   7 718.029 164.430  59
 -10  -1   7 755.019 168.210  59
  10   1  -6 1988.98 234.431   6
  10  -1  -6 1502.82 195.325   7
 -10   1   6 1556.16 254.076  59
 -10  -1   6 1328.88 248.817  59
  10   1  -5 6364.00 599.584   6
 -10   1   5 6745.31 651.147  59
 -10  -1   5 6246.74 662.956  59
  10  -1  -5 6600.20 611.239   6
  10  -1  -4 299.856 96.1448   6
  10   1  -4 446.645 108.647   6
 -10   1   4 209.770 120.392  59
 -10  -1   4 157.500 92.3070  59
  10  -1  -3 79.3078 63.5601   6
  10   1  -3 28.7002 59.5419   6
 -10   1   3 81.0663 89.3836  59
  10  -1  -2 63.5664 61.2546   6
  10   1  -2 28.4150 52.6269   6
 -10   1   2-19.6467 93.8952  59
  10  -1  -1 157.934 81.5014   6
  10   1  -1 70.0450 67.6342   6
 -10  -1   1 162.114 66.8499  61
  10  -1   0 874.383 162.022   6
  10   1   0 1084.84 163.369   6
 -10   1   0 1028.28 154.609  61
 -10  -1   0 864.960 149.954  61
  10  -1   1 30.7023 59.3192   6
 -10   1  -1 41.0936 50.9114  61
 -10  -1  -1 142.743 70.0426  61
 -10  -1  -2 2259.80 270.685  61
  10  -1   2 2433.88 304.189  29
 -10   1  -2 2111.96 263.248  61
  10  -1   2 2532.96 286.710   6
 -10   1  -3 1198.44 175.687  61
  10  -1   3 1015.61 195.418  29
 -10  -1  -3 1106.20 171.069  61
  10  -1   3 1216.06 178.863   6
  10  -1   4 41.5114 57.2678   6
  10  -1   4-38.4228 74.0133  29
 -10   1  -4-13.7988 51.0828  61
 -10  -1  -4 84.7218 58.4392  61
  10  -1   5 194.482 73.0836   6
  10  -1   5 189.063 88.9521  29
 -10   1  -5 201.761 79.7232  61
 -10  -1  -5 95.5732 71.0942  61
  10  -1   6 52.3366 54.4066   5
  10  -1   6 145.752 85.0152  29
 -10   1  -6 51.4015 53.4442  61
 -10  -1  -6 77.0770 51.6340  61
  10  -1   7 37.3983 51.5910   5
  10  -1   7-17.1302 70.8874  29
 -10   1  -7-23.9178 57.1464  61
 -10  -1  -7-11.7311 43.4266  61
  10  -1   8 278.773 78.9009   5
  10  -1   8 187.664 91.1852  29
  10   1   8 145.953 61.7752   5
 -10   1  -8 193.441 73.2151  61
  10  -1   9 2097.66 238.127   5
  10   1   9 2151.12 235.124   5
  10  -1   9 2378.23 268.727  29
  10  -1  10 185.031 63.3338   5
  10  -1  10 162.663 68.3342  29
  10   1  10 214.521 75.5854  29
  10  -1  11 249.039 63.5948   5
  10  -1  11 483.516 87.3782  29
  10   1  11 527.754 93.5616  29
  10  -1  12 6.13377 22.7464   5
  10   1  12 58.7654 36.8381  29
  10   2 -12 3197.11 294.559   6
  10  -2 -12 2813.89 306.145  55
  10  -2 -12 3747.84 334.568  22
 -10  -2  12 3193.72 333.501  59
  10  -2 -11 56.8113 54.5825  55
  10  -2 -11 55.1476 55.4032  22
  10   2 -11 103.086 49.7477   6
 -10  -2  11 75.4804 74.1254  59
  10  -2 -10-16.2648 60.2073  22
  10   2 -10-19.9426 43.9404   6
  10  -2 -10-9.82745 42.0150   7
 -10  -2  10-17.5343 70.1032  59
  10   2  -9 809.420 126.434   6
  10  -2  -9 539.201 106.736   7
 -10   2   9 652.081 139.515  59
 -10  -2   9 486.783 142.859  59
  10   2  -8 23.7232 50.7605   6
  10  -2  -8-68.7126 65.9418   7
 -10   2   8 36.5862 85.2311  59
 -10  -2   8 20.8732 74.0099  59
  10   2  -7 62.2011 56.7300   6
  10  -2  -7 94.8119 52.5752   7
 -10   2   7 38.0600 76.3259  59
 -10  -2   7 173.734 103.946  59
  10   2  -6 1215.72 173.956   6
 -10   2   6 1332.37 215.672  59
 -10  -2   6 1046.01 209.781  59
  10   2  -5-13.0338 55.7062   6
 -10  -2   5 66.2135 51.3986  60
 -10   2   5-19.7939 84.5928  59
  10   2  -4 1121.95 169.956   6
 -10  -2   4 1285.04 169.687  60
 -10   2   4 1211.22 214.099  59
  10   2  -3 1130.13 159.280   6
  10  -2  -3 739.457 151.104   6
 -10  -2   3 714.357 130.446  60
 -10   2   3 1090.36 201.804  59
  10   2  -2 4164.67 390.226   6
 -10  -2   2 3468.39 375.108  61
 -10  -2   2 3762.90 383.721  60
 -10   2   2 4044.76 430.897  59
  10  -2  -2 3824.52 401.957   6
  10  -2  -1 941.472 165.398   6
 -10  -2   1 748.043 141.166  61
 -10  -2   1 1005.91 150.835  60
 -10   2   1 730.310 163.383  59
  10  -2   0 1196.74 185.437   6
 -10  -2   0 905.976 156.037  61
 -10  -2   0 1175.31 166.907  60
  10  -2   1 105.818 72.3516   6
 -10   2  -1 51.6997 53.6493  61
 -10  -2  -1 13.9388 49.5731  61
 -10  -2  -1 86.3664 59.1031  60
  10  -2   2 29.4706 72.6171   6
 -10   2  -2 156.811 73.0157  61
 -10  -2  -2 111.174 65.2448  61
 -10  -2  -2 153.778 63.7308  60
  10  -2   3 426.837 103.930   6
 -10   2  -3 351.982 93.7126  61
 -10  -2  -3 451.814 101.307  61
 -10  -2  -3 221.784 70.6120  60
  10  -2   4 271.522 87.7549   6
  10  -2   4 201.823 97.7724  29
 -10   2  -4 256.363 79.6184  61
 -10  -2  -4 225.918 76.0292  61
  10  -2   5 25.5287 53.0507   6
  10  -2   5 88.4675 73.3812  29
 -10   2  -5 99.1178 71.4564  61
 -10  -2  -5 87.8202 52.1502  61
  10  -2   6 906.665 144.393   6
  10  -2   6 966.441 167.805  29
 -10  -2  -6 1045.45 146.953  61
 -10   2  -6 820.617 138.354  61
  10  -2   7 829.016 131.546   5
 -10  -2  -7 910.127 150.812  18
 -10   2  -7 1196.74 149.799  61
  10  -2   7 732.391 148.099  29
  10  -2   7 957.710 139.292   6
  10  -2   8 922.283 129.395   5
 -10  -2  -8 802.613 134.438  18
 -10   2  -8 822.156 124.431  61
 -10  -2  -9 76.2940 50.5584  18
  10  -2   9 96.7310 48.5755   5
 -10   2  -9 136.781 46.1915  61
  10  -2  10 7.57689 28.0476   5
  10  -2  11 104.750 38.1763   5
  10   2  11 222.263 57.2587  29
  10  -3 -11 79.9764 45.7490  55
  10  -3 -11 69.9562 51.3993  22
  10   3 -11 42.3355 33.2479   6
  10  -3 -10 214.360 73.5432  55
  10  -3 -10 362.204 96.3420  22
  10   3 -10 369.570 71.4794   6
  10  -3  -9-14.4276 55.5856  22
  10   3  -9 8.48954 33.9523   6
 -10  -3   9 75.1300 64.2214  59
  10  -3  -8 15.8918 63.5474  22
  10   3  -8 27.9044 41.0049   6
 -10   3   8 14.2508 64.6150  59
 -10  -3   8 16.6246 66.4761  59
  10   3  -7 7552.60 611.975   6
  10  -3  -7 6615.34 649.482  22
 -10   3   7 7859.74 659.922  59
 -10  -3   7 5720.56 643.398  59
  10  -3  -6 17.3594 69.3937  22
  10   3  -6-10.3659 41.4373   6
 -10   3   6 16.7553 71.6034  59
 -10  -3   5 209.487 106.362  52
  10   3  -5 127.854 58.4884   6
 -10   3   5 329.779 113.598  59
 -10  -3   4 426.631 138.600  52
  10  -3  -4 656.523 150.797  31
 -10  -3   4 373.497 85.4571  60
 -10   3   4 581.039 134.993  59
 -10  -3   3 635.570 170.157  52
  10  -3  -3 778.787 175.482  31
 -10  -3   3 523.322 103.876  60
 -10   3   3 1000.79 169.044  59
  10  -3  -2 820.919 178.508  31
 -10  -3   2 718.108 125.939  60
 -10   3   2 1103.75 186.716  59
  10  -3  -1 68.5977 95.0885  31
 -10  -3   1 132.861 57.5163  60
 -10   3   1 150.957 88.2996  59
  10  -3   0 523.929 114.183   6
  10  -3   0 539.435 145.223  31
 -10  -3   0 618.227 111.063  60
 -10   3   0 608.796 133.755  59
  10  -3   0 325.761 101.209  27
  10  -3   1 638.482 125.966   6
  10  -3   1 931.510 180.382  31
 -10  -3  -1 776.305 125.230  60
 -10   3  -1 816.714 149.659  59
  10  -3   1 603.424 129.784  27
  10  -3   2 153.597 69.0907   6
 -10   3  -2 204.097 65.9859  61
 -10  -3  -2 77.4146 57.6949  18
  10  -3   2 122.665 79.3745  31
 -10  -3  -2 113.197 57.9829  60
  10  -3   3 235.472 75.4323   6
 -10  -3  -3 350.598 89.1831  18
  10  -3   3 131.856 82.0683  31
 -10   3  -3 168.355 62.0480  61
  10  -3   4 82.7303 54.1428   6
 -10  -3  -4 127.527 71.2299  18
 -10   3  -4 109.023 56.4098  61
 -10  -3  -5 1197.44 170.152  18
 -10   3  -5 953.857 146.379  61
  10  -3   5 1051.58 151.527   6
 -10  -3  -6 102.551 59.1684  18
 -10   3  -6 153.784 64.8439  61
 -10  -3  -7 740.939 127.755  18
 -10   3  -7 877.363 121.164  61
 -10  -3  -8 1088.78 136.903  18
 -10   3  -8 928.016 119.214  61
  10  -3   8 785.715 121.826  27
 -10  -3  -9 29.2411 37.4564  18
 -10   3  -9-5.86131 23.4315  61
  10  -4  -8 709.582 112.146  56
 -10  -4   7 1381.81 197.491  53
  10  -4  -7 1496.66 184.748  56
 -10  -4   6-15.9207 63.6507  53
 -10   4   6-11.5364 53.7337  59
 -10  -4   5 1561.52 246.270  53
 -10  -4   5 1657.58 246.768  52
 -10   4   5 2316.83 246.554  59
 -10  -4   4 4698.12 493.837  53
 -10  -4   4 4179.01 483.702  52
 -10  -4   4 3930.33 474.752  48
 -10  -4   3 19.4228 71.9292  53
 -10  -4   3 20.3931 68.9465  52
 -10  -4   3 57.7522 76.9978  48
 -10   4   3 40.6037 64.7185  59
 -10  -4   2 464.239 149.857  52
 -10   4   2 418.887 118.456  59
 -10  -4   1 1002.64 193.345  52
 -10   4   1 1100.44 163.848  59
  10  -4  -1 823.789 134.090  27
 -10  -4   0 231.352 113.908  52
 -10   4   0 241.028 87.7486  59
  10  -4   0 255.778 78.3586  27
 -10  -4  -1 1431.99 223.019  52
 -10   4  -1 1667.17 189.981  59
 -10  -4  -2 56.1053 66.3354  52
 -10  -4  -2 57.8850 68.4353  48
  10  -4   2 21.9584 47.0152  27
 -10  -4  -3-17.4976 67.4048  48
 -10   4  -3 24.1793 32.2253  61
  10  -4   3-10.4221 38.5772  27
 -10  -4  -3 11.0587 27.7157  26
 -10   4  -4 1195.33 129.865  61
  10  -4   4 1055.87 135.481  27
 -10  -4  -5 203.966 59.7919  18
 -10   4  -5 314.461 65.1917  61
  10  -4   5 221.500 60.4768  27
 -10  -4  -6 93.1335 42.5834  18
 -10   4  -6 114.301 41.3860  61
  10  -4   6 86.2433 40.5918  27
 -10   4  -7 5.33540 22.0805  61
  11   0 -12 2291.62 218.264   7
 -11   0  12 2518.67 254.058  59
  11   0 -11 18.3963 29.2986   7
 -11   0  11-36.5899 56.7987  59
  11   0 -10 1585.97 176.313   7
 -11   0  10 1968.80 239.800  59
 -11   0   8 1416.60 228.399  59
  11   0  -8 1583.27 191.918   6
  11   0  -7 24.0883 51.4979   6
 -11   0   7 18.5619 65.7934  59
  11   0  -6 800.829 135.335   6
 -11   0   6 702.067 157.309  59
  11   0  -5-13.3102 49.2741   6
 -11   0   5-18.9682 67.2215  59
 -11   0   4 2515.11 328.856  59
  11   0  -4 2965.85 313.260   6
  11   0  -3-13.7195 63.8992   6
  11   0  -2 1514.09 206.889   6
  11   0  -1 13.6543 52.6076   6
 -11   0   0 1507.75 191.115  61
  11   0   0 1405.68 198.100   6
  11   0   1 25.9779 53.8014   6
 -11   0  -1 36.8523 47.3827  61
 -11   0  -2 1419.57 195.862  61
  11   0   2 1754.80 211.586   6
 -11   0  -3 134.133 73.2557  61
  11   0   4 20215.3 1681.36  29
 -11   0  -4 20813.2 1660.33  61
  11   0   5 87.1881 74.4650  29
 -11   0  -5-11.2015 46.3662  61
  11   0   6 1752.21 203.775   5
  11   0   6 1742.35 221.880  29
 -11   0  -6 1502.01 191.142  61
  11   0   7 39.9360 45.2636   5
  11   0   7-12.7884 49.2701  29
 -11   0  -7 9.20957 39.3673  61
  11   0   8 5296.56 474.569   5
  11   0   8 5441.52 496.806  29
  11   0   9-15.3068 32.7223   5
  11   0   9-9.84279 44.6260  29
  11   0  10 280.859 57.2276   5
  11   0  10 359.614 71.2895  29
  11  -1 -11 508.021 96.7152  22
  11  -1 -11 337.764 64.7511   7
 -11   1  11 376.282 90.2447  59
 -11  -1  11 420.947 96.5164  59
  11  -1 -10 1821.11 199.376   7
 -11   1  10 2119.47 244.863  59
 -11  -1  10 1838.25 242.604  59
  11   1 -10 2114.94 210.592   6
  11  -1  -9 1084.89 143.683   7
 -11   1   9 1489.03 202.253  59
 -11  -1   9 1321.71 198.268  59
  11   1  -9 1198.56 156.813   6
  11  -1  -8 8221.20 744.741   7
 -11   1   8 8947.43 808.012  59
 -11  -1   8 8506.37 813.266  59
  11   1  -8 10519.1 777.219   6
  11  -1  -7 4419.10 445.009   7
 -11   1   7 5079.79 511.327  59
 -11  -1   7 4983.96 519.798  59
  11   1  -7 6221.78 486.727   6
 -11   1   6 2467.84 317.306  59
 -11  -1   6 2288.08 315.819  59
  11   1  -6 2936.39 291.364   6
  11  -1  -5 142.827 66.8013   6
  11   1  -5 86.8679 62.4788   6
 -11  -1   5 80.5465 48.4830  60
 -11   1   5-18.2048 75.5692  59
 -11  -1   5 95.0091 78.8569  59
 -11   1   4 3021.32 367.567  59
  11  -1  -4 3401.80 348.134   6
  11   1  -4 3354.81 342.899   6
  11  -1  -3 27.5866 53.3463   6
  11   1  -3 101.893 59.5048   6
 -11   1   3 69.8476 81.4584  59
  11  -1  -2 348.545 97.3420   6
  11   1  -2 403.942 100.492   6
 -11  -1   1 1991.18 233.534  61
  11  -1  -1 2207.78 258.865   6
  11   1  -1 2043.14 242.882   6
  11  -1   0 823.076 156.976   6
 -11   1   0 1061.85 150.180  61
 -11  -1   0 928.021 143.740  61
  11   1   0 1165.10 159.405   6
  11  -1   1 120.552 71.8627   6
 -11   1  -1 46.6496 54.7194  61
 -11  -1  -1 134.395 62.9548  61
 -11  -1  -1 76.0523 49.6963  60
  11  -1   2 25.7720 51.5137   6
 -11   1  -2-11.7346 45.2052  61
 -11  -1  -2-12.2129 47.0473  61
 -11  -1  -2-10.2635 39.5387  60
  11  -1   3 256.689 81.3747   6
  11  -1   3 137.619 94.0855  29
 -11   1  -3 197.221 74.3981  61
 -11  -1  -3 323.604 84.8432  61
  11  -1   4 339.951 86.3462   6
  11  -1   4 498.188 117.275  29
  11  -1   4 392.126 89.5937   5
 -11   1  -4 438.877 94.6395  61
 -11  -1  -4 460.737 96.6216  61
  11  -1   5-10.3258 41.3079   6
  11  -1   5 10.7599 38.1599   5
  11  -1   5-87.3137 71.2642  29
  11   1   5-26.4385 56.5148  29
 -11   1  -5 21.3568 44.2138  61
 -11  -1  -5-10.7959 39.9870  61
  11  -1   6 1124.90 152.299   5
  11  -1   6 1257.09 179.849  29
 -11   1  -6 1127.68 151.749  61
  11   1   6 1200.77 171.336  29
 -11  -1  -6 1131.21 151.190  61
  11   1   7 837.379 118.755   5
  11  -1   7 540.759 106.168   5
  11  -1   7 821.637 134.723  29
  11   1   7 903.531 136.578  29
 -11   1  -7 637.339 107.346  61
 -11  -1  -7 687.002 105.766  61
 -11  -1  -8 59.5734 41.8717  18
  11  -1   8 8.33531 33.5766   5
  11   1   8 56.6929 38.9171   5
  11  -1   8 131.287 61.9885  29
  11   1   8 105.257 54.0897  29
 -11   1  -8 52.6842 36.1977  61
  11  -1   9 1911.17 196.992   5
  11   1   9 1684.22 188.853   5
  11  -1   9 1887.99 209.496  29
  11   1   9 2295.39 219.383  29
  11  -1  10-11.7703 24.3656   5
  11   1  10-7.36611 31.4898  29
 -11  -2  11 386.490 79.8871  59
  11  -2 -10 1315.00 182.210  55
  11  -2 -10 2200.97 218.843  22
 -11   2  10 1921.47 206.298  59
 -11  -2  10 1629.09 210.118  59
  11   2 -10 1781.32 181.186   6
  11  -2  -9 262.916 77.9070  22
  11   2  -9 118.878 48.1265   6
 -11   2   9 217.093 78.3742  59
 -11  -2   9 161.532 74.4498  59
  11  -2  -8 13.9740 57.9777  22
  11   2  -8 44.3762 41.5497   6
 -11   2   8 96.2469 67.4506  59
 -11  -2   8 104.517 69.6621  59
  11   2  -7 9.63891 43.6987   6
 -11   2   7-44.8829 67.8191  59
 -11  -2   7-15.9244 56.4325  59
  11   2  -6 886.548 134.525   6
 -11   2   6 1117.34 176.461  59
  11   2  -5 392.164 86.8203   6
 -11  -2   5 429.638 80.7255  60
 -11   2   5 290.099 108.810  59
  11   2  -4 355.362 83.4717   6
  11  -2  -4 332.277 112.657  31
 -11  -2   4 224.766 66.2286  60
 -11   2   4 306.902 107.242  59
  11  -2  -3 428.724 104.292   6
  11   2  -3 390.101 88.9557   6
  11  -2  -3 370.682 120.405  31
 -11  -2   3 445.496 90.0181  60
 -11   2   3 349.538 109.053  59
  11  -2  -2 1563.16 241.275  31
 -11  -2   2 1468.44 180.771  61
 -11  -2   2 1388.82 179.591  60
 -11   2   2 1509.54 211.466  59
  11  -2  -2 1422.40 193.217   6
  11  -2  -1 433.083 99.4418   6
  11  -2  -1 635.175 151.049  31
 -11  -2   1 317.132 82.5836  61
 -11  -2   1 401.844 86.4813  60
 -11   2   1 254.494 98.8290  59
  11  -2   0 113.775 59.3751   6
  11  -2   0 62.3184 77.2655  31
 -11  -2   0 90.0128 52.9634  61
 -11  -2   0 122.124 55.9756  60
  11  -2   1 1835.70 274.304  31
 -11   2  -1 2177.77 223.633  61
 -11  -2  -1 1963.15 224.530  61
 -11  -2  -1 1946.57 213.672  60
  11  -2   1 1565.41 221.362   6
  11  -2   2 9424.39 774.132  31
 -11   2  -2 8617.48 698.524  61
 -11  -2  -2 7599.66 698.551  61
 -11  -2  -2 7863.93 684.197  60
  11  -2   2 7539.59 701.155   6
  11  -2   3 535.022 104.249   6
  11  -2   3 531.125 127.794  31
 -11   2  -3 493.558 95.3843  61
 -11  -2  -3 358.598 88.6468  61
  11  -2   4 679.457 119.447   6
 -11   2  -4 872.964 125.187  61
 -11  -2  -4 687.325 116.852  61
  11  -2   5 184.009 64.4044   6
 -11  -2  -5 189.342 70.7175  18
 -11   2  -5 140.162 58.1031  61
 -11  -2  -5 216.103 67.2289  61
 -11  -2  -6 7079.96 584.765  18
 -11   2  -6 7111.34 571.687  61
 -11  -2  -6 6326.65 564.618  61
  11  -2   6 6089.54 565.004   6
 -11  -2  -7 17.7714 41.4065  18
  11   2   7 37.6712 41.5119  29
 -11   2  -7 7.53267 35.1104  61
 -11  -2  -8 497.365 87.5541  18
 -11   2  -8 560.443 83.6272  61
  11   2   8 675.040 99.8247  29
 -11  -2  -9 57.3005 34.7997  18
  11  -2   9 120.163 34.2173   5
  11   2   9 97.9054 38.0102  29
  11  -3  -9 1583.62 175.979  55
 -11   3   8 1150.41 158.759  59
  11   3  -8 1234.11 143.039   6
  11  -3  -7 487.954 99.8881  22
  11   3  -7 426.951 75.4493   6
 -11   3   7 515.768 104.945  59
  11   3  -6 1848.28 200.126   6
 -11   3   6 2121.67 238.091  59
 -11   3   5 1909.98 236.863  59
 -11  -3   4 6291.29 647.971  52
  11  -3  -4 7374.85 642.161  31
 -11   3   4 6709.16 615.311  59
 -11  -3   3 19.7949 70.2671  52
  11  -3  -3 181.652 86.5347  31
 -11   3   3 13.0810 65.6851  59
 -11  -3   2-41.3559 76.5278  52
  11  -3  -2-34.2343 70.8270  31
 -11  -3   2 8.07862 31.1193  60
 -11   3   2 64.7493 61.8731  59
 -11  -3   1 590.820 148.889  52
  11  -3  -1 655.071 141.973  31
 -11  -3   1 518.305 89.9862  60
 -11   3   1 564.220 115.429  59
  11  -3   0-9.74963 38.9884   6
 -11  -3   0 42.0391 67.3783  52
  11  -3   0 84.5095 78.7178  31
 -11   3   0 23.5206 47.0235  59
  11  -3   1 3226.46 343.154  31
  11  -3   1 3028.21 294.973   6
  11  -3   1 2322.76 284.044  27
  11  -3   2 578.297 105.232   6
  11  -3   2 762.755 141.325  31
 -11   3  -2 724.754 106.154  61
  11  -3   2 659.766 114.359  27
  11  -3   3 90.4895 50.6445   6
 -11  -3  -3 176.027 90.4201  52
 -11  -3  -3 72.1039 47.6097  18
 -11   3  -3 111.992 45.6781  61
  11  -3   3 41.2522 44.5394  27
  11  -3   4 42.2065 40.7026   6
 -11  -3  -4 61.0333 48.7125  18
 -11   3  -4 122.232 45.7726  61
  11  -3   4 67.9600 46.7094  27
 -11  -3  -5 938.040 121.603  18
 -11   3  -5 806.181 105.007  61
  11  -3   5 530.469 100.699  27
 -11  -3  -6 154.128 51.2495  18
 -11   3  -6 163.778 44.3008  61
  11  -3   6 92.7167 43.3273  27
 -11  -3  -7 2045.47 191.541  18
 -11   3  -7 2199.90 183.834  61
 -11  -4   4 1149.11 166.365  53
 -11  -4   4 1100.06 163.036  52
 -11   4   4 1441.30 160.210  59
 -11  -4   3 318.547 88.4416  53
 -11  -4   3 464.833 104.231  52
 -11  -4   3 369.481 96.9542  48
 -11   4   3 486.080 88.1040  59
 -11  -4   2 12.4086 45.9282  53
 -11  -4   2-27.1934 54.3564  52
 -11  -4   2 51.8054 53.5938  48
 -11   4   2 8.76245 40.8113  59
 -11  -4   1 132.533 66.3351  53
 -11  -4   1 82.6053 63.1398  52
 -11   4   1 84.4124 53.4564  59
 -11  -4   0 26.6905 47.3187  48
 -11   4   0 71.2327 44.7775  59
  11  -4   0 69.2294 35.6212  27
 -11  -4  -1 584.263 114.675  48
  11  -4   1 426.988 70.1547  27
 -11  -4  -2 34.3721 47.4556  48
  11  -4   2 25.5104 28.1737  27
 -12   0  10 26.0475 37.1578  59
 -12   0   9 52.5075 49.0689  59
 -12   0   8-11.9734 51.1763  59
  12   0  -7-16.6442 35.5645   6
 -12   0   7 51.9899 62.1006  59
 -12   0   6 3036.82 361.653  59
  12   0  -6 3996.65 347.602   6
  12   0  -5-29.6894 43.6504   6
 -12   0   5-27.9554 70.0788  59
  12   0  -4 1323.98 169.714   6
  12   0  -3-10.6215 45.3979   6
  12   0  -2 3963.17 383.559   6
  12   0  -1 31.7992 50.7027   6
  12   0   0 51.7164 48.5270   6
 -12   0   0 99.4751 45.6980  61
  12   0   1 49.5401 42.4980   6
 -12   0  -1 46.0215 39.5026  61
 -12   0  -2 1906.96 204.729  61
  12   0   2 1770.83 204.757   6
 -12   0  -3 62.3955 47.8535  61
 -12   0  -4 5790.45 505.544  61
  12   0   5 18.9243 40.4403  29
  12   0   5 64.8737 40.6401   5
 -12   0  -5-15.5391 31.0639  61
  12   0   6 51.3840 35.6168   5
  12   0   6 96.4124 47.2291  29
 -12   0  -6 109.726 41.2625  61
  12   0   7-6.41932 26.5664   5
  12   0   7-7.79435 35.3330  29
 -12   0  -7-5.73869 22.1115  61
  12   0   8 5.35143 24.9553   5
  12   0   8 32.8674 28.9855  29
  12   1  -9 469.633 70.5448   6
 -12   1   9 428.282 87.7992  59
 -12  -1   9 445.734 90.9310  59
 -12   1   8 1919.85 223.359  59
 -12  -1   8 1553.34 213.493  59
  12   1  -8 2111.17 199.424   6
  12   1  -7 212.923 57.0141   6
 -12   1   7 84.8336 60.3970  59
 -12  -1   7 132.861 70.4004  59
 -12   1   6 3960.42 407.326  59
 -12  -1   6 3781.38 402.883  59
  12   1  -6 4532.57 385.194   6
  12  -1  -5 166.463 61.7882   6
  12   1  -5 173.624 57.8897   6
 -12  -1   5 197.812 53.1640  60
 -12   1   5 236.469 87.7015  59
 -12  -1   4 1675.39 178.316  60
 -12   1   4 1466.40 205.564  59
  12  -1  -4 1454.68 186.064   6
  12   1  -4 1809.00 196.070   6
  12  -1  -3 268.543 77.3279   6
  12   1  -3 347.795 81.1651   6
 -12  -1   3 358.995 71.9783  60
  12  -1  -2 158.016 62.5994   6
  12   1  -2 174.030 60.3292   6
 -12  -1   2 108.998 51.8300  60
 -12  -1   1 2623.23 265.364  61
 -12  -1   1 2671.21 264.900  60
  12  -1  -1 2664.11 282.575   6
  12   1  -1 2834.81 277.236   6
  12  -1   0 113.978 55.7608   6
 -12  -1   0 35.7228 42.1342  61
 -12  -1   0 139.525 48.4996  60
  12  -1   1 129.992 59.4226   6
 -12   1  -1 162.296 52.6521  61
 -12  -1  -1 117.684 50.3905  61
 -12  -1  -1 132.707 49.0158  60
 -12   1  -2 1683.77 187.487  61
 -12  -1  -2 1765.55 191.149  61
 -12  -1  -2 1546.59 176.511  60
  12  -1   2 1757.74 195.460   6
  12  -1   3-8.74098 40.7376   6
 -12   1  -3 50.0102 43.6544  61
 -12  -1  -3 34.3891 42.1218  61
  12  -1   4 219.244 58.9361   6
 -12   1  -4 134.491 50.4165  61
 -12  -1  -4 193.322 54.7598  61
  12  -1   5-14.2417 32.2784   5
 -12   1  -5 14.5576 31.1076  61
 -12  -1  -5 21.9571 29.2595  61
  12  -1   6 193.893 49.6535   5
  12   1   6 286.696 58.4436   5
 -12   1  -6 193.786 49.6286  61
 -12  -1  -6 151.697 43.7244  61
 -12  -1  -7 364.450 65.2254  18
  12  -1   7 406.561 63.8030   5
  12   1   7 266.570 55.9955   5
  12   1   7 400.387 69.7070  29
 -12   1  -7 406.250 62.5058  61
 -12   2   8 391.298 79.8604  59
  12   2  -8 460.368 68.6137   6
  12  -2  -7 322.884 75.9776  22
  12   2  -7 375.594 67.9884   6
 -12   2   7 356.975 80.4264  59
  12   2  -6 117.030 45.1325   6
 -12   2   6 136.638 61.2076  59
  12   2  -5 306.962 63.1353   6
 -12  -2   5 252.720 53.1582  60
 -12   2   5 291.058 82.1191  59
  12   2  -4 467.550 79.2403   6
  12  -2  -4 522.616 107.438  31
 -12  -2   4 410.526 68.9545  60
 -12   2   4 306.091 86.4630  59
  12  -2  -3 375.264 74.3432   6
  12   2  -3 404.437 75.4694   6
  12  -2  -3 325.090 103.194  31
 -12  -2   3 380.732 69.2871  60
 -12   2   3 390.604 92.3058  59
  12  -2  -2 558.584 93.4316   6
 -12  -2   2 431.063 78.4832  60
  12  -2  -1 294.553 69.0092   6
  12  -2  -1 266.728 91.7469  31
 -12  -2   1 235.558 57.9944  60
  12  -2   0 142.050 54.1284   6
  12  -2   0 115.995 71.9725  31
 -12  -2   0 181.898 47.5794  60
  12  -2   1 60.7634 44.0596   6
  12  -2   1 179.031 75.3495  31
 -12  -2  -1 93.0402 41.9891  60
 -12  -2  -2 875.492 126.762  18
  12  -2   2 1036.82 155.968  31
 -12   2  -2 959.280 122.811  61
 -12  -2  -2 1038.19 128.766  61
 -12  -2  -2 979.270 117.200  60
  12  -2   2 1090.74 134.263   6
  12  -2   3 269.320 65.5796   6
 -12  -2  -3 386.095 73.3316  18
 -12   2  -3 349.975 65.6211  61
 -12  -2  -3 342.660 68.6734  61
  12  -2   4 6.95621 29.7287   6
 -12  -2  -4 15.1440 35.2635  18
 -12   2  -4-6.50181 27.7869  61
  12  -2   5 218.669 51.9919   6
 -12  -2  -5 185.480 52.7309  18
 -12   2  -5 284.128 54.9754  61
 -12  -2  -6 980.953 115.215  18
 -12   2  -6 908.790 107.025  61
 -12   3   5 266.875 63.7654  59
 -12  -3   4 1019.91 153.666  52
 -12   3   4 1101.00 138.726  59
 -12  -3   3 1232.31 187.167  52
 -12   3   3 1312.70 165.434  59
 -12  -3   2 38.7062 55.4011  52
  12  -3  -2 31.6608 58.8363  31
 -12   3   2 127.056 51.1899  59
 -12  -3   1 79.5299 60.1973  52
  12  -3  -1 32.2271 44.6068  31
  12  -3   0 335.252 59.5213   6
 -12  -3   0 353.667 92.1629  52
  12  -3   0 324.373 83.1199  31
 -12  -3  -1 1146.94 166.900  52
  12  -3   1 1145.08 150.190  31
  12  -3   1 1036.51 122.792   6
 -12  -3  -2 11.3231 49.9038  52
  12  -3   2 26.0850 37.1920  31
  13   0  -6 239.361 48.4104   6
  13   0  -5 23.7016 28.3319   6
 -13   0   5 8.82045 21.6195  60
  13   0  -4 270.355 55.3848   6
 -13   0   4 213.886 45.2445  60
  13   0  -3 13.4691 30.5312   6
 -13   0   3 5.32594 20.5240  60
  13   0  -2 444.718 77.0859   6
 -13   0   2 509.919 72.0451  60
  13   0  -1-6.75603 28.8915   6
 -13   0   1-16.3430 24.0208  60
  13   0   0 38.9348 31.0745   6
 -13   0   0 20.8915 23.1011  60
  13   0   1 6.03188 24.1158   6
 -13   0  -1 5.59335 22.3631  61
 -13   0  -1 4.79860 21.1419  60
  13   0   2 1180.82 134.962   5
 -13   0  -2 1380.74 138.868  61
  13   0   3 31.8838 26.0929   5
 -13   0  -3 21.1576 24.0581  61
  13   0   4-4.87724 19.5044   5
 -13   0  -4 24.1546 21.2873  61
  13   1  -5 182.509 44.9947   6
 -13  -1   5 280.715 44.9333  60
  13   1  -4 487.379 76.4690   6
 -13  -1   4 583.625 73.9722  60
  13  -1  -4 522.958 77.8071   6
  13  -1  -3 3851.22 322.940  31
 -13  -1   3 2966.52 273.635  60
  13  -1  -3 2958.21 283.259   6
  13   1  -3 3144.94 283.043   6
  13  -1  -2 167.441 47.4631   6
  13   1  -2 159.544 44.3089   6
  13  -1  -2 299.042 77.4311  31
 -13  -1   2 151.531 38.4742  60
  13  -1  -1 129.940 41.1963   6
  13  -1  -1 73.1338 49.2565  31
 -13  -1   1 90.9648 39.3150  60
  13  -1   0 1863.90 199.673  31
 -13  -1   0 1562.64 157.753  61
 -13  -1   0 1515.57 153.890  60
  13  -1   0 1459.03 163.022   6
  13  -1   1 12.0289 26.7198   6
  13  -1   1 57.2334 48.9976  31
 -13  -1  -1 64.3666 29.9786  61
 -13  -1  -1 62.6000 28.8721  60
  13  -1   2 1889.39 194.106  31
 -13   1  -2 1730.32 165.819  61
 -13  -1  -2 1707.79 167.626  61
  13  -1   2 1516.37 165.177   6
  13  -1   3 130.936 34.3370   6
 -13   1  -3 94.6773 30.7917  61
 -13  -1  -3 128.399 35.3216  61
 -13  -1  -4 1948.20 189.061  18
  13   1   4 1949.91 185.444   5
 -13   1  -4 2001.51 183.714  61
 -13  -1  -4 2012.52 184.708  61
 -13  -2   1 50.0602 42.8397  52
  13  -2  -1 16.2190 31.3116  31
 -13  -2   0 241.456 68.7803  52
   0   0   0    0.00    0.00   0
TITL exp_783_NH2_L_SS_L_NH2_BOTIR in P2(1)/c
REM P2(1)/c (#14 in standard setting)
CELL 1.54184  11.029797   5.913947  16.288150  90.0000  92.4066  90.0000
ZERR    5.00   0.000370   0.000208   0.000742   0.0000   0.0036   0.0000
LATT  1
SYMM -x, y+1/2,-z+1/2
SFAC C H N O
UNIT 55.00 50.00 5.00 5.00
TREF
HKLF 4
END
;
_shelx_hkl_checksum     50873
_shelx_res_file
;
TITL exp_783_nh2_l_ss_l_nh2_botir_a.res in P2(1)/c
    exp_783_nh2_l_ss_l_nh2_botir.res
    created by SHELXL-2016/6 at 17:27:28 on 03-Apr-2026
REM Old TITL exp_783_nh2_l_ss_l_nh2_botir_a.res in P2(1)/c
REM SHELXT solution in P2(1)/c: R1 0.129, Rweak 0.037, Alpha 0.014
REM <I/s> 0.395 for 206 systematic absences, Orientation as input
REM Formula found by SHELXT: C8 O2 S5
CELL 1.54184 11.03005 5.91389 16.288071 90 92.4062 90
ZERR 4 0.000369 0.000209 0.000743 0 0.0036 0
LATT 1
SYMM -X,0.5+Y,0.5-Z
SFAC C H N S
UNIT 16 16 24 20
L.S. 10
PLAN  99
SIZE 0.16 0.12 0.08
CONF
BOND
list 4
MORE -1
BOND $H
fmap 2
acta
REM <olex2.extras>
REM <HklSrc "%.\\exp_783_NH2_L_SS_L_NH2_BOTIR.hkl">
REM </olex2.extras>
WGHT    0.156700
FVAR       2.54060
S3    4    0.473154    0.717836    0.311016    11.00000    0.03742    0.05257 =
         0.04648   -0.00293    0.01085    0.00098
S5    4    0.215312    0.304381    0.265304    11.00000    0.04280    0.04435 =
         0.05072   -0.00903    0.00971    0.00348
S1    4    0.336519    0.495576    0.470850    11.00000    0.04245    0.04551 =
         0.04809   -0.00209    0.01213    0.00524
S4    4    0.334249    0.754760    0.222530    11.00000    0.04855    0.05004 =
         0.04084    0.00135    0.00612   -0.00049
S2    4    0.441796    0.938203    0.404750    11.00000    0.05023    0.04901 =
         0.04795   -0.00700    0.00997   -0.00878
N2    3    0.252029    0.888179    0.500676    11.00000    0.04143    0.05060 =
         0.04818   -0.00473    0.00684    0.00096
N4    3    0.061181    0.534980    0.344126    11.00000    0.03757    0.04450 =
         0.04962   -0.00565    0.00629    0.00262
N5    3    0.136051    0.689099    0.309682    11.00000    0.04232    0.04917 =
         0.04151   -0.00243    0.00047    0.00240
N1    3    0.178539    0.740070    0.542265    11.00000    0.04699    0.04882 =
         0.04707   -0.00693    0.01405   -0.00127
N6    3    0.036918    0.144264    0.357823    11.00000    0.04807    0.04205 =
         0.05730   -0.00264    0.01146    0.00335
AFIX  93
H6B   2   -0.023827    0.161979    0.388611    11.00000   -1.20000
H6A   2    0.061155    0.010410    0.345985    11.00000   -1.20000
AFIX   0
N3    3    0.152467    0.347946    0.559414    11.00000    0.06158    0.04654 =
         0.05840   -0.00026    0.02286    0.00749
AFIX  93
H3A   2    0.090114    0.365799    0.588721    11.00000   -1.20000
H3B   2    0.178061    0.214081    0.548935    11.00000   -1.20000
AFIX   0
C4    1    0.092967    0.322563    0.328731    11.00000    0.03508    0.04656 =
         0.04083   -0.00673   -0.00282    0.00454
C1    1    0.209658    0.528433    0.530122    11.00000    0.04294    0.04977 =
         0.03694   -0.00664    0.00584    0.00393
C2    1    0.335464    0.787515    0.461595    11.00000    0.04002    0.04641 =
         0.03881   -0.00534    0.00318    0.00095
C3    1    0.219676    0.597003    0.267436    11.00000    0.03879    0.04373 =
         0.04285   -0.00278    0.00411    0.00254
HKLF 4
REM  exp_783_nh2_l_ss_l_nh2_botir_a.res in P2(1)/c
REM R1 =  0.0691 for    1675 Fo > 4sig(Fo)  and  0.0770 for all    2054 data
REM    136 parameters refined using      0 restraints
END
WGHT      0.1567      0.0000
REM Highest difference peak  0.773,  deepest hole -0.657,  1-sigma level  0.156
Q1    1   0.1230  0.2928  0.2607  11.00000  0.05    0.77
Q2    1   0.2170  0.4569  0.2664  11.00000  0.05    0.77
Q3    1   0.3326  0.6532  0.4641  11.00000  0.05    0.72
Q4    1   0.4779  0.8934  0.3176  11.00000  0.05    0.72
Q5    1   0.3503  0.9386  0.4035  11.00000  0.05    0.71
Q6    1   0.2366  0.7481  0.2078  11.00000  0.05    0.69
Q7    1   0.3776  0.7196  0.2976  11.00000  0.05    0.68
Q8    1   0.3322  0.9183  0.2188  11.00000  0.05    0.68
Q9    1   0.4338  0.7572  0.3955  11.00000  0.05    0.68
Q10   1   0.2436  0.4947  0.4608  11.00000  0.05    0.66
Q11   1   0.4716  0.5627  0.3177  11.00000  0.05    0.64
Q12   1   0.2223  0.1439  0.2610  11.00000  0.05    0.63
Q13   1   0.4220  0.7478  0.2374  11.00000  0.05    0.62
Q14   1   0.5675  0.7114  0.3286  11.00000  0.05    0.62
Q15   1   0.3330  0.5848  0.2212  11.00000  0.05    0.61
Q16   1   0.4438  1.1091  0.4006  11.00000  0.05    0.60
Q17   1   0.3114  0.3057  0.2782  11.00000  0.05    0.60
Q18   1   0.5334  0.9348  0.4157  11.00000  0.05    0.59
Q19   1   0.4293  0.4975  0.4820  11.00000  0.05    0.57
Q20   1   0.3414  0.3336  0.4630  11.00000  0.05    0.51
Q21   1   0.1751  0.3232  0.3283  11.00000  0.05    0.49
Q22   1   0.3117  0.5295  0.5334  11.00000  0.05    0.45
Q23   1   0.2470  0.7406  0.5516  11.00000  0.05    0.40
Q24   1  -0.0217  0.5336  0.3428  11.00000  0.05    0.39
Q25   1   0.0701  0.7121  0.3386  11.00000  0.05    0.39
Q26   1   0.0764  0.3960  0.3386  11.00000  0.05    0.38
Q27   1   0.1879  0.8938  0.5404  11.00000  0.05    0.37
Q28   1   0.0661  0.2637  0.3466  11.00000  0.05    0.37
Q29   1   0.2160  0.8724  0.5141  11.00000  0.05    0.35
Q30   1   0.2386  0.3185  0.5682  11.00000  0.05    0.35
Q31   1   0.3209  0.9025  0.5232  11.00000  0.05    0.34
Q32   1   0.3844  0.7451  0.1544  11.00000  0.05    0.34
Q33   1   0.2004  0.3711  0.4849  11.00000  0.05    0.33
Q34   1   0.0591 -0.0483  0.3570  11.00000  0.05    0.33
Q35   1   0.0719  0.2977  0.6837  11.00000  0.05    0.32
Q36   1   0.1238  0.1588  0.3583  11.00000  0.05    0.31
Q37   1   0.2603  0.8130  0.4642  11.00000  0.05    0.31
Q38   1   0.0844  0.7545  0.5321  11.00000  0.05    0.31
Q39   1   0.1506  0.5200  0.3566  11.00000  0.05    0.29
Q40   1  -0.0623  0.1414  0.3371  11.00000  0.05    0.29
Q41   1   0.4198  0.7902  0.5058  11.00000  0.05    0.29
Q42   1   0.1393  0.3956  0.5656  11.00000  0.05    0.28
Q43   1   0.1222  0.8642  0.3170  11.00000  0.05    0.28
Q44   1   0.3813  0.4688  0.3925  11.00000  0.05    0.28
Q45   1   0.6144  0.8604  0.3165  11.00000  0.05    0.27
Q46   1  -0.0776  0.2732  0.4049  11.00000  0.05    0.27
Q47   1   0.5880  0.7787  0.4137  11.00000  0.05    0.26
Q48   1   0.3084  0.7931  0.3906  11.00000  0.05    0.25
Q49   1   0.0778  0.1791  0.2529  11.00000  0.05    0.25
Q50   1   0.2412  0.6611  0.5032  11.00000  0.05    0.25
Q51   1   0.3558  0.4357  0.2844  11.00000  0.05    0.25
Q52   1   0.1553  0.0646  0.5582  11.00000  0.05    0.25
Q53   1  -0.0277  0.0945  0.4819  11.00000  0.05    0.25
Q54   1   0.2735  0.8035  0.2995  11.00000  0.05    0.24
Q55   1   0.5931  1.1183  0.4077  11.00000  0.05    0.24
Q56   1   0.1972  0.8625  0.2189  11.00000  0.05    0.24
Q57   1   0.2847  0.0124  0.3128  11.00000  0.05    0.24
Q58   1   0.1258  0.2142  0.4814  11.00000  0.05    0.24
Q59   1   0.1568  0.5621  0.6210  11.00000  0.05    0.23
Q60   1   0.2191  0.9080  0.2537  11.00000  0.05    0.23
Q61   1   0.0738  0.3546  0.5585  11.00000  0.05    0.23
Q62   1   0.1029  0.0041  0.2447  11.00000  0.05    0.23
Q63   1   0.1535  0.8349  0.3695  11.00000  0.05    0.23
Q64   1   0.4570  1.3048  0.3781  11.00000  0.05    0.22
Q65   1   0.0642  0.7623  0.2548  11.00000  0.05    0.22
Q66   1   0.3407  0.4436  0.2440  11.00000  0.05    0.22
Q67   1   0.1579  0.8916  0.3018  11.00000  0.05    0.22
Q68   1   0.3787  1.0023  0.5127  11.00000  0.05    0.21
Q69   1   0.3165  1.0614  0.5555  11.00000  0.05    0.21
Q70   1   0.0489  0.3605  0.4265  11.00000  0.05    0.20
Q71   1   0.4754  0.8904  0.2151  11.00000  0.05    0.20
Q72   1   0.0759  0.4568  0.2649  11.00000  0.05    0.20
Q73   1   0.4816  0.6179  0.4902  11.00000  0.05    0.20
Q74   1   0.5362  0.4070  0.3554  11.00000  0.05    0.19
Q75   1   0.1721  0.9284  0.4596  11.00000  0.05    0.19
Q76   1   0.4196  1.1438  0.4911  11.00000  0.05    0.18
Q77   1   0.4182  0.7505  0.5863  11.00000  0.05    0.18
Q78   1   0.0356  0.5118  0.5997  11.00000  0.05    0.18
Q79   1  -0.1059  0.2426  0.3429  11.00000  0.05    0.18
Q80   1   0.2269  1.0594  0.5041  11.00000  0.05    0.17
Q81   1   0.5158  1.0966  0.4464  11.00000  0.05    0.17
Q82   1   0.1239  0.5764  0.5579  11.00000  0.05    0.17
Q83   1   0.0034 -0.0795  0.4000  11.00000  0.05    0.17
Q84   1  -0.0023  0.5417  0.5360  11.00000  0.05    0.17
Q85   1   0.1998  0.7787  0.6221  11.00000  0.05    0.17
Q86   1   0.1970  0.6411  0.4625  11.00000  0.05    0.17
Q87   1   0.3002  1.1115  0.4866  11.00000  0.05    0.17
Q88   1   0.2614  0.1923  0.4200  11.00000  0.05    0.16
Q89   1   0.0579 -0.1222  0.2717  11.00000  0.05    0.15
Q90   1   0.0381  0.4224  0.5171  11.00000  0.05    0.15
Q91   1   0.1995  0.4062  0.4010  11.00000  0.05    0.15
Q92   1   0.1672  0.0524  0.3785  11.00000  0.05    0.15
Q93   1   0.3520  0.2703  0.3797  11.00000  0.05    0.15
Q94   1   0.5146  0.4664  0.4235  11.00000  0.05    0.14
Q95   1   0.1455  0.0427  0.4986  11.00000  0.05    0.14
Q96   1   0.3521  0.5125  0.1239  11.00000  0.05    0.13
Q97   1  -0.0587  0.4280  0.3049  11.00000  0.05    0.13
Q98   1   0.1175  0.1717  0.6362  11.00000  0.05    0.13
Q99   1   0.2514  0.0749  0.1715  11.00000  0.05    0.12
;
_shelx_res_checksum     14554
data_global
_journal_date_recd_electronic     2026-04-16
_journal_date_accepted     2026-05-25
_journal_name_full     'Acta Crystallographica, Section E'
_journal_year     2026
_journal_volume     82
_journal_issue      1
_journal_page_first     0
_journal_page_last     0
_journal_paper_category     GO
_journal_paper_doi     10.1107/S2056989026005517
_journal_coeditor_code     HB8214
_publ_contact_author_name     'Alebel N. Belay'
_publ_contact_author_address
;
Department of Chemistry,
Bahir Dar University,
P.O. Box 79,
Bahir Dar,
Ethiopia
;
_publ_contact_author_email     Alebel.Nibret@bdu.edu.et
_publ_contact_author_fax     ?
_publ_contact_author_phone     ?
_publ_section_title
;
Synthesis and structure of
5,5'-(trisulfane-1,3-diyl)bis(1,3,4-thiadiazol-2-amine)
;
loop_
    _publ_author_name
    _publ_author_footnote
    _publ_author_address
    'Atashov, Aziz' .
;
Karakalpak State University,
1 Ch. Abdirov St.
Nukus 230112,
Uzbekistan
;
    'Torambetov, Batirbay' .
;
National University of Uzbekistan named after Mirzo Ulugbek,
4 University St.,
Tashkent 100174,
Uzbekistan
;
    'Ashurov, Jamshid' .
;
Institute of Bioorganic Chemistry,
Academy of Sciences of Uzbekistan,
M. Ulugbek St. 83,
Tashkent 100125,
Uzbekistan
;
    'H\"okelek, Tuncer' .
;
Hacettepe University,
Department of Physics,
06800 Beytepe-Ankara,
T\"urkiye
;
    'Belay, Alebel N.' .
;
Department of Chemistry,
Bahir Dar University,
PO Box 79,
Bahir Dar,
Ethiopia
;
    'Azizova, Asmet N.' .
;
Azerbaijan Medical University,
Scientific Research Centre (SRC),
A. Kasumzade Str. 14,
AZ 1022,
Baku,
Azerbaijan
Scientific Research Center,
Baku Engineering University,
Hasan Aliyev Str. 120,
AZ 0101,
Khirdalan,
Absheron,
Azerbaijan
;
_publ_section_synopsis
;
The title compound contains two 1,3,4-thiadiazol-2-amine moieties bridged by a
trisulfanediyl group. In the crystal, N---H...N hydrogen bonds generate
infinite [010] chains.
;
