# Supplementary material for: Synthesis and structure of 5,5′-(tris­ulfane-1,3-di­yl)bis­(1,3,4-thia­diazol-2-amine)
Source: Acta Crystallogr E Crystallogr Commun. 2026 Jun 5;82(Pt 7):799–802. doi: 10.1107/S2056989026005517 (PMC13330805; doi:10.1107/S2056989026005517)
Supplement: Supplementary file 2 [file e-82-00799-Isup2.hkl]

data_I                                                                          
_shelx_title ' exp_783_nh2_l_ss_l_nh2_botir_a.res in P2(1)/c'                   
_shelx_refln_list_code          4                                               
_shelx_F_calc_maximum      346.51                                               
_exptl_crystal_F_000       600.00                                               
_reflns_d_resolution_high  0.8129                                               
                                                                                
loop_                                                                           
 _space_group_symop_operation_xyz                                               
 'x, y, z'                                                                      
 '-x, y+1/2, -z+1/2'                                                            
 '-x, -y, -z'                                                                   
 'x, -y-1/2, z-1/2'                                                             
                                                                                
_cell_length_a    11.0300                                                       
_cell_length_b     5.9139                                                       
_cell_length_c    16.2881                                                       
_cell_angle_alpha  90.000                                                       
_cell_angle_beta   92.406                                                       
_cell_angle_gamma  90.000                                                       
                                                                                
_shelx_F_squared_multiplier     1.000                                           
                                                                                
loop_                                                                           
 _refln_index_h                                                                 
 _refln_index_k                                                                 
 _refln_index_l                                                                 
 _refln_F_squared_calc                                                          
 _refln_F_squared_meas                                                          
 _refln_F_squared_sigma                                                         
 _refln_observed_status                                                         
   1   0   0       2126.33       2198.28        97.44 o                         
   2   0   0       3078.26       3604.49       199.71 o                         
   3   0   0       1342.71       1470.72        87.31 o                         
   4   0   0        215.90        203.95        29.43 o                         
   5   0   0         34.90         30.93        13.64 o                         
   6   0   0       2897.67       3089.57       258.56 o                         
   7   0   0       3616.72       5735.97       469.85 o                         
   8   0   0       1803.80       2354.29       115.01 o                         
   9   0   0       4628.70       5861.16       273.47 o                         
  10   0   0       1087.83       1375.37        85.80 o                         
  11   0   0        172.28        226.25        21.31 o                         
  12   0   0         13.59         11.82         5.15 o                         
  13   0   0          6.54          4.43         2.87 o                         
   1   1   0       4280.00       4947.55       117.59 o                         
   2   1   0      11492.90      12120.22       310.55 o                         
   3   1   0       1077.99       1208.25        36.47 o                         
   4   1   0          1.78          0.56         3.56 o                         
   5   1   0        341.25        160.42        22.85 o                         
   6   1   0       3247.51       3256.41       192.44 o                         
   7   1   0       2627.16       3051.86       114.70 o                         
   8   1   0        732.07        919.45        34.38 o                         
   9   1   0        852.66       1026.87        46.66 o                         
  10   1   0        124.50        150.23        12.18 o                         
  11   1   0        167.43        156.14        11.79 o                         
  12   1   0         14.10         14.35         4.57 o                         
  13   1   0        260.91        245.75        12.86 o                         
   0   2   0       4819.51       4959.05       158.49 o                         
   1   2   0         10.81         10.92         2.23 o                         
   2   2   0        520.18        509.31        19.23 o                         
   3   2   0       2544.89       2796.48        92.54 o                         
   4   2   0         96.14         54.99         7.31 o                         
   5   2   0        163.56        142.90        26.61 o                         
   6   2   0       1683.39        507.68        89.05 o                         
   7   2   0        444.64        350.05        22.29 o                         
   8   2   0        236.22        230.65        13.52 o                         
   9   2   0          0.05         -3.59         5.68 o                         
  10   2   0        153.16        169.50        15.04 o                         
  11   2   0         16.21         15.38         4.62 o                         
  12   2   0         22.78         23.85         4.96 o                         
  13   2   0         44.67         37.41        10.66 o                         
   1   3   0         12.57          8.02         4.22 o                         
   2   3   0        587.41        509.13        28.25 o                         
   3   3   0        201.35        237.77        19.41 o                         
   4   3   0       1766.38       1550.05        91.29 o                         
   5   3   0       3386.88       3026.10       140.60 o                         
   6   3   0        301.25        238.99        26.15 o                         
   7   3   0       1256.62        892.11       102.88 o                         
   8   3   0         41.52         31.61         5.60 o                         
   9   3   0        281.43        272.54        18.89 o                         
  10   3   0         85.87         82.63         8.18 o                         
  11   3   0          1.23          4.05         4.01 o                         
  12   3   0         45.31         52.16         6.64 o                         
   0   4   0       3673.05       4288.75       159.19 o                         
   1   4   0       1757.53       1910.12        50.32 o                         
   2   4   0        131.69        161.66         8.17 o                         
   3   4   0        632.63        650.14        22.14 o                         
   4   4   0        340.87        357.35        15.44 o                         
   5   4   0        288.36        239.18        26.37 o                         
   6   4   0       1796.97       1282.39        66.31 o                         
   7   4   0        728.46        534.20        74.41 o                         
   8   4   0        371.65        319.66        27.49 o                         
   9   4   0        398.95        402.83        26.89 o                         
  10   4   0         31.66         37.89         8.06 o                         
  11   4   0          8.92          8.88         3.72 o                         
   1   5   0       1147.21       1390.07        60.05 o                         
   2   5   0         89.10        114.03         9.51 o                         
   3   5   0        491.70        668.18        28.90 o                         
   4   5   0         56.02         62.23         8.91 o                         
   5   5   0         78.96         72.03        16.05 o                         
   6   5   0          7.84          5.99         4.63 o                         
   7   5   0        519.44        360.96        58.20 o                         
   8   5   0        161.66        134.28        17.04 o                         
   9   5   0          3.29          3.04         3.41 o                         
   0   6   0          0.09         -0.77         6.34 o                         
   1   6   0        306.60        464.65        25.63 o                         
   2   6   0         51.27        101.35        10.35 o                         
   3   6   0         26.61         38.09         6.91 o                         
   4   6   0         46.76         34.64         9.15 o                         
   5   6   0          1.25         -2.78         5.36 o                         
   6   6   0          0.05         -1.42         3.65 o                         
   7   6   0         27.25         15.56         5.04 o                         
   1   7   0        202.55        382.75        28.73 o                         
   2   7   0          3.34         -0.01         7.47 o                         
   3   7   0         90.86         58.34        11.35 o                         
 -13   1   1          8.53         15.47         3.82 o                         
 -12   1   1        370.60        418.11        21.09 o                         
 -11   1   1        270.20        321.79        21.86 o                         
 -10   1   1         20.72         19.91         6.36 o                         
  -9   1   1         33.65         40.20         6.09 o                         
  -8   1   1        354.09        400.05        20.52 o                         
  -7   1   1       1071.34       1142.23        56.30 o                         
  -6   1   1        760.69        689.33        69.12 o                         
  -5   1   1        190.22         64.27        13.56 o                         
  -4   1   1       3065.85       2625.34       249.19 o                         
  -3   1   1       2393.46       2418.44        68.54 o                         
  -2   1   1       7610.95       7928.01       192.91 o                         
  -1   1   1         60.90         51.24         3.20 o                         
   0   1   1       1705.81       1721.35        32.56 o                         
   1   1   1       4511.55       5016.97       115.98 o                         
   2   1   1        307.08        285.67        10.86 o                         
   3   1   1         15.21         21.26         3.35 o                         
   4   1   1        649.22        781.66        59.30 o                         
   5   1   1        398.79        360.52        40.91 o                         
   6   1   1       4095.66       4417.79       160.43 o                         
   7   1   1       1917.44       2358.04        67.17 o                         
   8   1   1        426.70        521.88        22.49 o                         
   9   1   1         32.92         37.96         6.73 o                         
  10   1   1          7.34         10.26         5.24 o                         
  11   1   1         12.97         14.07         4.50 o                         
  12   1   1         16.37         21.03         4.06 o                         
  13   1   1          5.27          7.31         2.41 o                         
 -13   2   1          0.14          4.73         3.92 o                         
 -12   2   1         44.31         40.89         6.19 o                         
 -11   2   1         63.38         61.84         7.74 o                         
 -10   2   1        126.37        134.86        11.95 o                         
  -9   2   1        342.26        360.31        24.99 o                         
  -8   2   1        207.98        219.35        14.48 o                         
  -7   2   1        108.84        109.20        11.71 o                         
  -6   2   1       1424.37        492.61       108.46 o                         
  -5   2   1        411.61        324.70        35.45 o                         
  -4   2   1        339.96        319.31        18.38 o                         
  -3   2   1          1.02         -1.32         4.72 o                         
  -2   2   1       1863.03       1920.40        59.21 o                         
  -1   2   1        140.30        152.95         7.92 o                         
   0   2   1         81.32         83.79         4.49 o                         
   1   2   1       3302.69       3436.29        86.04 o                         
   2   2   1        139.42        132.14         8.36 o                         
   3   2   1         13.62         20.04         3.99 o                         
   4   2   1        219.23        181.97        15.53 o                         
   5   2   1         51.93         39.14         6.32 o                         
   6   2   1         12.55         11.85         5.47 o                         
   7   2   1          4.67          6.56         3.30 o                         
   8   2   1         62.42         77.72         7.02 o                         
   9   2   1        329.93        416.82        21.49 o                         
  10   2   1          8.16          9.29         4.41 o                         
  11   2   1        255.99        298.02        15.86 o                         
  12   2   1         15.59         15.47         4.57 o                         
 -12   3   1          3.34          8.11         5.55 o                         
 -11   3   1         59.66         88.09         9.05 o                         
 -10   3   1         17.38         18.72         6.66 o                         
  -9   3   1        112.09        123.02        15.50 o                         
  -8   3   1        914.74        770.49        46.06 o                         
  -7   3   1        976.06        714.73        76.11 o                         
  -6   3   1        151.18        104.61         8.66 o                         
  -5   3   1        277.13        221.94        13.45 o                         
  -4   3   1       2116.96       1829.44       100.65 o                         
  -3   3   1       2361.25       2364.24       103.91 o                         
  -2   3   1        134.85        111.92        12.03 o                         
  -1   3   1        746.41        742.64        33.18 o                         
   0   3   1        499.38        550.52        34.71 o                         
   1   3   1       1141.51       1273.39        51.71 o                         
   2   3   1       1582.96       1623.45        64.52 o                         
   3   3   1       4333.24       4448.19       185.09 o                         
   4   3   1       2063.71       1938.65       107.39 o                         
   5   3   1        564.20        470.80        20.33 o                         
   6   3   1        637.01        443.85        24.03 o                         
   7   3   1        329.12        216.19        19.29 o                         
   8   3   1        364.18        313.72        15.95 o                         
   9   3   1        106.15        134.48        10.78 o                         
  10   3   1        104.27        115.54         9.58 o                         
  11   3   1        378.24        443.82        38.97 o                         
  12   3   1        144.22        170.28        12.80 o                         
 -11   4   1         22.08         15.25         5.38 o                         
 -10   4   1        140.28        149.63        14.17 o                         
  -9   4   1          9.36          6.18         5.03 o                         
  -8   4   1         12.74         13.20         4.87 o                         
  -7   4   1       1505.97        982.63        51.96 o                         
  -6   4   1         55.89         40.81         8.67 o                         
  -5   4   1          1.36         -2.25         4.73 o                         
  -4   4   1        504.45        456.35        18.16 o                         
  -3   4   1         18.05         17.70         3.44 o                         
  -2   4   1        607.86        670.71        22.93 o                         
  -1   4   1        877.04        942.52        27.87 o                         
   0   4   1          1.35         -0.83         4.98 o                         
   1   4   1        968.92       1046.05        32.79 o                         
   2   4   1       3770.80       3849.29        96.08 o                         
   3   4   1        630.30        684.72        23.90 o                         
   4   4   1        200.07        200.03        11.14 o                         
   5   4   1       1250.20        948.40        44.64 o                         
   6   4   1        853.68        577.48        43.20 o                         
   7   4   1        325.54        210.27        23.43 o                         
   8   4   1          5.62         -3.48         4.98 o                         
   9   4   1        129.21        131.09        16.03 o                         
  10   4   1        170.30        244.30        22.41 o                         
  11   4   1         65.73         74.40        12.18 o                         
  -9   5   1         18.02          8.40         6.30 o                         
  -8   5   1        145.16         84.40        20.06 o                         
  -7   5   1        228.44        160.93        37.64 o                         
  -6   5   1         96.95         75.50        18.71 o                         
  -5   5   1        384.03        365.22        38.43 o                         
  -4   5   1        260.28        365.55        22.75 o                         
  -3   5   1         11.13          7.57         5.26 o                         
  -2   5   1        104.41        148.79        10.83 o                         
  -1   5   1        924.01       1297.74        50.28 o                         
   0   5   1       1336.16       1685.26        53.91 o                         
   1   5   1         69.16         76.23         7.55 o                         
   2   5   1         11.10         11.50         4.97 o                         
   3   5   1         42.61         42.97         6.57 o                         
   4   5   1        185.00        180.24        14.73 o                         
   5   5   1         60.67         56.90         7.90 o                         
   6   5   1         22.54         16.96         5.35 o                         
   7   5   1          1.47         -1.26         4.33 o                         
   8   5   1        308.43        246.30        23.46 o                         
   9   5   1        188.37        193.37        17.54 o                         
  -7   6   1          1.61          0.20         2.96 o                         
  -6   6   1         46.03         38.33         5.93 o                         
  -5   6   1        230.28        170.12        14.68 o                         
  -4   6   1         14.93          9.37         5.22 o                         
  -3   6   1         64.98         84.32        11.17 o                         
  -2   6   1        716.86       1221.33        54.08 o                         
  -1   6   1         20.63         33.21         7.93 o                         
   0   6   1        100.67        148.72        12.48 o                         
   1   6   1         32.77         40.75         6.82 o                         
   2   6   1         46.59         75.34         9.15 o                         
   3   6   1         12.04          9.76         5.63 o                         
   4   6   1          0.75         -0.56         4.18 o                         
   5   6   1        229.81        149.70        13.88 o                         
   6   6   1         12.03          7.01         5.27 o                         
   7   6   1         38.98         22.22         4.84 o                         
  -3   7   1          8.48          7.44         5.82 o                         
  -2   7   1         21.42         26.76         5.99 o                         
  -1   7   1         13.38         28.37        11.12 o                         
   0   7   1        107.57        167.19        16.57 o                         
   1   7   1        148.16        194.26        20.98 o                         
   2   7   1        103.00        123.18        22.24 o                         
   3   7   1         84.90         69.72         9.84 o                         
 -13   0   2         70.60         74.63         8.15 o                         
 -12   0   2        514.30        614.01        59.42 o                         
 -11   0   2        183.53        234.57        32.05 o                         
 -10   0   2        433.90        427.39        49.22 o                         
  -9   0   2        720.79        850.40        63.31 o                         
  -8   0   2        395.46        472.43        32.82 o                         
  -7   0   2         93.50        129.12        29.82 o                         
  -6   0   2       1221.81       1702.47       475.66 o                         
  -5   0   2       5065.79       4688.08       375.95 o                         
  -4   0   2       1402.83       1514.28        73.34 o                         
  -3   0   2       3740.61       3960.23       179.08 o                         
  -2   0   2        109.50        128.91        11.23 o                         
  -1   0   2       4528.98       5599.32       305.38 o                         
   0   0   2       1499.61       1653.63        59.31 o                         
   1   0   2       1490.72       2371.09       350.22 o                         
   2   0   2       3190.60       3845.34       213.05 o                         
   3   0   2      18597.37      22259.35      1206.49 o                         
   4   0   2       1971.76       2057.99       121.71 o                         
   5   0   2       6906.56       8409.98       664.95 o                         
   6   0   2        294.05        416.03        62.64 o                         
   7   0   2       4372.93       6449.22       336.89 o                         
   8   0   2       1188.13       1677.19        74.46 o                         
   9   0   2          3.42          2.01         4.99 o                         
  10   0   2        238.96        293.11        25.90 o                         
  11   0   2        208.80        246.65        25.97 o                         
  12   0   2        257.57        285.29        22.43 o                         
  13   0   2        200.92        199.20        15.49 o                         
 -13   1   2         24.96         28.10         4.10 o                         
 -12   1   2         15.31         22.45         5.16 o                         
 -11   1   2         56.88         58.47        10.83 o                         
 -10   1   2          7.82          4.61         5.69 o                         
  -9   1   2        756.11        935.10        45.06 o                         
  -8   1   2        160.97        171.12        13.26 o                         
  -7   1   2        198.24        151.14        16.58 o                         
  -6   1   2       3115.66       3006.58       148.83 o                         
  -5   1   2        259.51        213.01        40.25 o                         
  -4   1   2        785.73        659.01        87.14 o                         
  -3   1   2      13329.40      13473.96       391.72 o                         
  -2   1   2       7581.50       8248.79       241.44 o                         
  -1   1   2       2034.42       2228.83        81.98 o                         
   0   1   2        694.45        689.64        15.68 o                         
   1   1   2       6685.07       7193.93       173.10 o                         
   2   1   2         54.38         53.95         4.09 o                         
   3   1   2         17.99         17.10         3.09 o                         
   4   1   2       1486.81       1600.39        58.18 o                         
   5   1   2       3125.52       3207.22       214.54 o                         
   6   1   2       1743.40       1996.92        76.60 o                         
   7   1   2       1964.60       2408.46        68.03 o                         
   8   1   2          1.22          2.01         3.03 o                         
   9   1   2        497.12        642.97        23.88 o                         
  10   1   2        287.32        361.21        21.68 o                         
  11   1   2          1.25         -0.49         3.50 o                         
  12   1   2        242.69        261.30        14.50 o                         
  13   1   2        273.28        264.51        13.33 o                         
 -12   2   2         75.60         76.22         9.88 o                         
 -11   2   2        205.78        226.46        13.70 o                         
 -10   2   2        502.67        597.24        27.37 o                         
  -9   2   2       3745.23       4360.29       187.09 o                         
  -8   2   2        291.80        254.29        14.24 o                         
  -7   2   2       2585.24       2017.57       197.78 o                         
  -6   2   2        800.33        517.01        71.76 o                         
  -5   2   2         93.15         86.33         9.65 o                         
  -4   2   2         64.58         62.14         8.38 o                         
  -3   2   2          3.69          2.52         2.76 o                         
  -2   2   2          0.45          0.05         3.85 o                         
  -1   2   2       8348.38       8119.44       222.62 o                         
   0   2   2      18812.00      18465.73       426.67 o                         
   1   2   2       1943.44       1953.52        53.14 o                         
   2   2   2       2941.82       3280.07       108.57 o                         
   3   2   2       1368.89       1419.54        56.02 o                         
   4   2   2        309.61        303.88        19.84 o                         
   5   2   2        632.57        559.35        49.94 o                         
   6   2   2       1590.69       2402.38       281.08 o                         
   7   2   2        606.93        809.45        93.31 o                         
   8   2   2          4.77          6.57         3.37 o                         
   9   2   2        999.54       1135.19        46.37 o                         
  10   2   2         16.95         17.67         5.29 o                         
  11   2   2       1037.29       1273.28        50.46 o                         
  12   2   2        139.70        154.32         8.19 o                         
 -12   3   2          8.97         10.56         4.91 o                         
 -11   3   2          2.94          0.58         3.80 o                         
 -10   3   2        113.92        133.67        15.61 o                         
  -9   3   2        989.69       1165.18        78.04 o                         
  -8   3   2       1010.32        777.01        46.11 o                         
  -7   3   2        459.77        318.04        32.75 o                         
  -6   3   2       2112.09       1595.32        73.73 o                         
  -5   3   2        331.16        294.19        23.54 o                         
  -4   3   2          2.47          1.47         9.42 o                         
  -3   3   2        620.10        539.13        29.70 o                         
  -2   3   2       2581.10       2550.29        89.00 o                         
  -1   3   2          0.50          6.69         4.08 o                         
   0   3   2        758.36        825.32        40.80 o                         
   1   3   2        122.07         78.31         7.22 o                         
   2   3   2       1518.33       1592.82        57.69 o                         
   3   3   2        467.54        457.40        22.99 o                         
   4   3   2        609.40        501.00        35.26 o                         
   5   3   2         69.92         59.80         4.76 o                         
   6   3   2        301.03        222.95        11.07 o                         
   7   3   2         56.95         37.88         4.66 o                         
   8   3   2        106.76         99.77         8.17 o                         
   9   3   2         40.72         46.31         6.42 o                         
  10   3   2         19.64         20.55         4.48 o                         
  11   3   2         91.98        105.13         8.86 o                         
  12   3   2          3.11          3.06         4.62 o                         
 -11   4   2          1.35          1.77         3.69 o                         
 -10   4   2         49.64         67.77        14.40 o                         
  -9   4   2          1.01          3.84         6.30 o                         
  -8   4   2          0.44         -1.79         3.98 o                         
  -7   4   2         45.42         24.31         7.57 o                         
  -6   4   2        131.18        115.35        12.06 o                         
  -5   4   2         89.58         78.89         8.07 o                         
  -4   4   2         76.65         72.74         6.73 o                         
  -3   4   2          3.26          4.23         2.49 o                         
  -2   4   2         23.65         23.36         3.00 o                         
  -1   4   2         43.38         51.44         4.45 o                         
   0   4   2         69.91         70.56         7.11 o                         
   1   4   2        170.00        165.50         9.30 o                         
   2   4   2        268.76        293.11        13.23 o                         
   3   4   2        274.19        269.09        13.00 o                         
   4   4   2        241.05        217.45        13.39 o                         
   5   4   2        182.15        145.57        15.42 o                         
   6   4   2         30.06         35.70         6.83 o                         
   7   4   2          0.61          1.90         3.88 o                         
   8   4   2        121.03        116.13        13.07 o                         
   9   4   2         54.74         55.67         7.34 o                         
  10   4   2          1.43          6.56         5.18 o                         
  11   4   2          3.90          4.46         3.75 o                         
  -9   5   2          2.31          2.56         2.84 o                         
  -8   5   2         39.01         24.50         5.84 o                         
  -7   5   2         11.14         10.01         5.59 o                         
  -6   5   2        191.60        143.16        13.61 o                         
  -5   5   2          1.84         -0.20         5.52 o                         
  -4   5   2        106.39        114.09        10.38 o                         
  -3   5   2          8.47         11.67         4.88 o                         
  -2   5   2       1896.64       2562.19        90.18 o                         
  -1   5   2        324.79        439.80        19.00 o                         
   0   5   2        299.40        345.75        14.70 o                         
   1   5   2          0.12         -2.05         4.32 o                         
   2   5   2        152.51        161.98        13.33 o                         
   3   5   2         33.14         42.51        12.52 o                         
   4   5   2        962.75       1092.75        44.53 o                         
   5   5   2          5.09          5.14         5.13 o                         
   6   5   2        160.53         96.13        18.53 o                         
   7   5   2         81.11         46.38         7.06 o                         
   8   5   2        357.58        311.83        27.88 o                         
   9   5   2         32.37         26.45         4.30 o                         
  -7   6   2         55.29         60.20         9.16 o                         
  -6   6   2        117.92         80.79        12.10 o                         
  -5   6   2          0.09          0.67         3.79 o                         
  -4   6   2        658.28        815.01        70.21 o                         
  -3   6   2        471.05        743.54        35.76 o                         
  -2   6   2         60.48         92.38         8.87 o                         
  -1   6   2        348.07        598.49        25.38 o                         
   0   6   2        150.40        234.40        13.54 o                         
   1   6   2         45.68         61.97         7.58 o                         
   2   6   2         13.92         21.59         5.32 o                         
   3   6   2        301.59        361.26        30.91 o                         
   4   6   2         30.41         20.11         6.86 o                         
   5   6   2        354.55        338.04        27.82 o                         
   6   6   2        615.40        289.02        41.40 o                         
   7   6   2         58.43         67.01         7.20 o                         
  -3   7   2          5.27          9.41         4.10 o                         
  -2   7   2          4.67         15.30        10.96 o                         
  -1   7   2         55.96         86.06        10.81 o                         
   0   7   2         23.77         32.20         5.74 o                         
   1   7   2        106.66        145.46        15.86 o                         
   2   7   2         30.62         31.21         7.92 o                         
   3   7   2         25.55         23.50        10.34 o                         
 -13   1   3        459.26        499.55        27.51 o                         
 -12   1   3         49.50         51.30         6.85 o                         
 -11   1   3          6.77         10.00         5.53 o                         
 -10   1   3          6.36          9.34         6.05 o                         
  -9   1   3        268.52        317.17        18.51 o                         
  -8   1   3        332.50        426.94        25.81 o                         
  -7   1   3         10.01          7.09         3.71 o                         
  -6   1   3        837.63        840.95        55.51 o                         
  -5   1   3       3728.01       2882.73       351.17 o                         
  -4   1   3       9787.53       9369.43       328.98 o                         
  -3   1   3       2602.75       2731.98        97.76 o                         
  -2   1   3         79.56         72.55         4.42 o                         
  -1   1   3        252.02        282.91         9.83 o                         
   0   1   3        248.32        206.87         5.90 o                         
   1   1   3       6026.15       6560.38       180.12 o                         
   2   1   3       1028.36       1202.94        38.09 o                         
   3   1   3        414.71        465.62        17.87 o                         
   4   1   3       2635.07       2740.66       116.94 o                         
   5   1   3       1182.30       1143.79        65.39 o                         
   6   1   3       1643.42       1650.05        56.68 o                         
   7   1   3         23.10         17.96         3.50 o                         
   8   1   3         67.77         99.78         8.26 o                         
   9   1   3        412.05        503.50        22.35 o                         
  10   1   3        140.14        177.25        13.91 o                         
  11   1   3         39.58         36.60         6.41 o                         
  12   1   3          4.88          3.80         3.77 o                         
  13   1   3         17.43         18.37         2.98 o                         
 -12   2   3         55.76         59.02         5.56 o                         
 -11   2   3         51.13         62.68         6.97 o                         
 -10   2   3        115.21        141.94        17.14 o                         
  -9   2   3        876.31       1122.69        61.63 o                         
  -8   2   3          8.36          8.28         4.91 o                         
  -7   2   3        746.60        598.08        74.91 o                         
  -6   2   3        150.59        112.28        12.98 o                         
  -5   2   3          0.79         -1.99         4.32 o                         
  -4   2   3        149.93        127.84        13.69 o                         
  -3   2   3         11.94         12.39         4.34 o                         
  -2   2   3       1071.56       1059.21        45.00 o                         
  -1   2   3        549.10        571.90        18.21 o                         
   0   2   3         34.24         27.20         3.05 o                         
   1   2   3       6015.45       6188.71       183.03 o                         
   2   2   3        456.62        461.01        19.70 o                         
   3   2   3        108.62         98.82        12.89 o                         
   4   2   3         90.30         90.14        10.42 o                         
   5   2   3        318.61        267.60        20.40 o                         
   6   2   3          0.37          1.18         2.23 o                         
   7   2   3         14.75         10.16         2.96 o                         
   8   2   3        194.11        180.71        11.37 o                         
   9   2   3        124.77        148.58        11.83 o                         
  10   2   3         41.28         55.97         6.90 o                         
  11   2   3         78.42         74.00         7.84 o                         
  12   2   3         45.38         52.61         5.27 o                         
 -12   3   3        211.54        198.10        19.20 o                         
 -11   3   3         13.59          9.75         7.73 o                         
 -10   3   3        104.01        111.46        13.88 o                         
  -9   3   3        384.62        406.15        61.38 o                         
  -8   3   3        482.01        337.83        36.08 o                         
  -7   3   3        810.35        568.40        41.12 o                         
  -6   3   3          0.67          0.24         3.16 o                         
  -5   3   3         32.99         30.92         5.38 o                         
  -4   3   3         66.13         36.24        12.49 o                         
  -3   3   3         80.94         60.10         7.96 o                         
  -2   3   3       1681.32       1806.76        65.97 o                         
  -1   3   3       7316.59       7451.25       295.72 o                         
   0   3   3       4049.46       4323.25       143.41 o                         
   1   3   3        107.34        106.95         8.62 o                         
   2   3   3         43.40         63.48         6.42 o                         
   3   3   3        358.54        336.02        19.98 o                         
   4   3   3         26.18         24.61         6.09 o                         
   5   3   3        744.47        658.06        28.12 o                         
   6   3   3        928.84        692.03        37.10 o                         
   7   3   3         27.94         21.95         4.33 o                         
   8   3   3        251.67        283.56        19.19 o                         
   9   3   3        947.68       1392.57        64.34 o                         
  10   3   3         23.17         34.70         6.39 o                         
  11   3   3         13.82         13.90         3.52 o                         
 -11   4   3         67.66         65.02         7.26 o                         
 -10   4   3          2.72          5.30         5.44 o                         
  -9   4   3         44.60         57.01        14.72 o                         
  -8   4   3        167.71        145.35        13.40 o                         
  -7   4   3        309.03        211.27        17.55 o                         
  -6   4   3          6.26          5.90         5.77 o                         
  -5   4   3        683.31        672.95        29.25 o                         
  -4   4   3        843.01        864.85        35.15 o                         
  -3   4   3        896.44        911.68        25.44 o                         
  -2   4   3          1.68          2.47         2.38 o                         
  -1   4   3         54.17         46.00         4.07 o                         
   0   4   3       1831.43       1875.67        64.01 o                         
   1   4   3         48.02         51.71         9.39 o                         
   2   4   3        577.07        649.68        16.73 o                         
   3   4   3         20.73         22.68         3.80 o                         
   4   4   3          2.16          3.07         2.80 o                         
   5   4   3        519.51        392.95        20.90 o                         
   6   4   3        947.01        630.16       110.71 o                         
   7   4   3         97.84         58.92        17.93 o                         
   8   4   3        204.27        186.22        16.25 o                         
   9   4   3       1073.03       1021.83        70.10 o                         
  10   4   3          3.08          0.89         2.76 o                         
  -9   5   3          3.58          3.26         2.69 o                         
  -8   5   3         25.34         16.38         5.02 o                         
  -7   5   3         21.55          8.28         4.60 o                         
  -6   5   3        122.04        105.61        10.84 o                         
  -5   5   3        139.48        127.00        12.53 o                         
  -4   5   3        531.89        607.33        41.77 o                         
  -3   5   3        102.89        128.71         9.20 o                         
  -2   5   3         19.15         25.04         4.11 o                         
  -1   5   3         44.48         61.65         5.70 o                         
   0   5   3         62.06         73.82         6.28 o                         
   1   5   3         58.32         66.66         7.28 o                         
   2   5   3       1304.92       1709.52        60.89 o                         
   3   5   3        992.56       1330.23        57.92 o                         
   4   5   3         55.78         82.78        13.91 o                         
   5   5   3          0.68          8.80         5.33 o                         
   6   5   3         26.45         11.82         7.24 o                         
   7   5   3         14.68          8.65         5.06 o                         
   8   5   3          3.00          3.46         3.54 o                         
   9   5   3         22.07         16.19         5.19 o                         
  -7   6   3        395.49        268.43        86.29 o                         
  -6   6   3         53.89         40.91         7.13 o                         
  -5   6   3         89.12         96.09        10.42 o                         
  -4   6   3          0.67          1.86         5.09 o                         
  -3   6   3         61.65        105.32        12.37 o                         
  -2   6   3         91.65        128.28         9.42 o                         
  -1   6   3        173.04        250.30        13.91 o                         
   0   6   3         34.19         46.35         6.10 o                         
   1   6   3         57.37         78.13         7.20 o                         
   2   6   3        458.69        656.65        35.44 o                         
   3   6   3        101.98        103.17        16.49 o                         
   4   6   3         87.33         91.95        10.67 o                         
   5   6   3          8.23          3.29         4.24 o                         
   6   6   3        128.96        102.92        12.10 o                         
   7   6   3          8.47         15.07         6.71 o                         
  -2   7   3         45.32         62.96         7.30 o                         
  -1   7   3        232.08        361.54        24.74 o                         
   0   7   3        293.33        447.90        22.46 o                         
   1   7   3         20.97         30.73         5.93 o                         
   2   7   3         38.23         41.13         6.03 o                         
 -13   0   4         34.07         37.14         5.43 o                         
 -12   0   4        164.16        205.12        26.29 o                         
 -11   0   4        378.82        429.12        35.14 o                         
 -10   0   4        964.56       1234.75        81.72 o                         
  -9   0   4       3336.93       4380.21       207.13 o                         
  -8   0   4        144.04        191.85        25.37 o                         
  -7   0   4       4725.51       6004.63       337.00 o                         
  -6   0   4       3085.26       2853.59       186.62 o                         
  -5   0   4       3957.38       3707.83       182.72 o                         
  -4   0   4       4837.63       4810.33       219.19 o                         
  -3   0   4        810.54        849.41        52.81 o                         
  -2   0   4        250.70        350.78        34.20 o                         
  -1   0   4          9.78         21.37         3.65 o                         
   0   0   4      14087.70      16094.25       459.69 o                         
   1   0   4       4736.65       5545.61       215.78 o                         
   2   0   4     120070.29     153500.34      8319.07 o                         
   3   0   4         81.97        106.59        29.80 o                         
   4   0   4       4806.82       6389.66       652.77 o                         
   5   0   4        820.95        988.36        96.64 o                         
   6   0   4       1993.27       2719.05       474.15 o                         
   7   0   4       2310.56       3363.15       184.11 o                         
   8   0   4          3.35         11.00         6.25 o                         
   9   0   4        558.75        739.40        73.24 o                         
  10   0   4       1068.32       1463.53        91.96 o                         
  11   0   4       2501.07       3179.49       183.03 o                         
  12   0   4        807.98        897.10        78.32 o                         
  13   0   4          3.22          1.40         2.25 o                         
 -13   1   4         87.90         82.99         6.80 o                         
 -12   1   4        223.10        250.58        14.77 o                         
 -11   1   4        419.88        507.71        31.52 o                         
 -10   1   4         29.02         44.86         8.48 o                         
  -9   1   4       1313.70       1564.38        67.22 o                         
  -8   1   4        184.11        209.43        13.28 o                         
  -7   1   4         73.29         63.43         7.79 o                         
  -6   1   4        192.15        139.29        12.16 o                         
  -5   1   4        445.74        356.56        26.28 o                         
  -4   1   4        502.63        547.50        22.77 o                         
  -3   1   4       6915.55       7266.17       235.48 o                         
  -2   1   4       5299.86       5762.33       167.55 o                         
  -1   1   4       2577.53       2936.03        76.41 o                         
   0   1   4        384.92        355.95        11.38 o                         
   1   1   4        103.54        151.20         7.24 o                         
   2   1   4        357.31        368.17        21.57 o                         
   3   1   4       3283.81       4033.74       149.06 o                         
   4   1   4       7613.47       8334.69       291.66 o                         
   5   1   4       1448.34       1533.46        61.60 o                         
   6   1   4          0.73          9.75         4.98 o                         
   7   1   4        438.80        534.73        31.17 o                         
   8   1   4        299.59        369.46        21.38 o                         
   9   1   4        174.03        236.73        16.80 o                         
  10   1   4          5.08          3.17         4.54 o                         
  11   1   4         66.09         65.58         6.61 o                         
  12   1   4         35.17         28.41         4.86 o                         
  13   1   4        371.10        306.59        14.38 o                         
 -12   2   4         59.48         66.77         6.38 o                         
 -11   2   4         40.71         46.50         6.68 o                         
 -10   2   4        144.26        187.41        16.23 o                         
  -9   2   4        772.63        812.57        50.48 o                         
  -8   2   4       1295.01       1181.23        52.35 o                         
  -7   2   4        339.45        270.09        17.35 o                         
  -6   2   4       1427.20       1155.37       100.64 o                         
  -5   2   4        987.40        862.83        38.61 o                         
  -4   2   4       2475.01       2681.58       106.15 o                         
  -3   2   4        135.44        144.54        12.22 o                         
  -2   2   4         40.99         74.79         7.10 o                         
  -1   2   4        468.19        496.99        17.63 o                         
   0   2   4       3022.03       3079.70       110.46 o                         
   1   2   4       1980.64       1978.78        67.36 o                         
   2   2   4         96.87         85.59         7.87 o                         
   3   2   4       1885.80       1950.81        83.62 o                         
   4   2   4       3216.16       3110.95       130.23 o                         
   5   2   4         18.29         19.37         6.98 o                         
   6   2   4        669.63        581.27        39.34 o                         
   7   2   4        456.48        419.86        20.22 o                         
   8   2   4          7.66         25.78         8.22 o                         
   9   2   4          8.73          8.67         5.02 o                         
  10   2   4         32.21         37.23         6.52 o                         
  11   2   4        111.21        116.53        10.76 o                         
  12   2   4          1.04          0.68         2.73 o                         
 -12   3   4        174.44        165.17        15.95 o                         
 -11   3   4        850.23       1056.72        56.77 o                         
 -10   3   4         46.28         76.31         9.78 o                         
  -9   3   4         65.34         71.72         9.55 o                         
  -8   3   4         39.46         25.46         7.57 o                         
  -7   3   4         17.95         12.81         6.65 o                         
  -6   3   4        566.09        353.17        53.09 o                         
  -5   3   4        280.97        201.64        19.48 o                         
  -4   3   4          1.20          1.66         2.36 o                         
  -3   3   4       9139.04       8805.74       314.09 o                         
  -2   3   4       7613.79       7333.89       260.74 o                         
  -1   3   4        927.83        807.62        40.73 o                         
   0   3   4        228.32        241.97        14.59 o                         
   1   3   4        431.19        418.44        22.81 o                         
   2   3   4         82.62         62.44         8.33 o                         
   3   3   4        145.51        123.00        17.14 o                         
   4   3   4        950.78        782.22        42.57 o                         
   5   3   4        391.52        370.29        17.88 o                         
   6   3   4        664.57        561.50        36.20 o                         
   7   3   4       2051.51       1876.05       166.68 o                         
   8   3   4          5.11          0.55         3.65 o                         
   9   3   4        114.40        160.16        16.03 o                         
  10   3   4         12.78         16.19         5.31 o                         
  11   3   4          9.90         11.25         3.50 o                         
 -11   4   4        187.81        194.05        16.24 o                         
 -10   4   4        558.36        663.53        43.28 o                         
  -9   4   4        340.58        534.41       191.67 o                         
  -8   4   4         85.13         81.54        14.82 o                         
  -7   4   4        288.66        203.88        17.49 o                         
  -6   4   4        887.92        844.48        44.04 o                         
  -5   4   4        671.11        588.70        42.85 o                         
  -4   4   4       2715.98       2869.31        87.77 o                         
  -3   4   4        793.26        794.17        24.37 o                         
  -2   4   4        158.56        153.46         8.09 o                         
  -1   4   4        980.96       1026.75        30.58 o                         
   0   4   4       1295.86       1358.15        49.30 o                         
   1   4   4         46.19         39.20         6.37 o                         
   2   4   4       1046.99       1040.45        66.41 o                         
   3   4   4        671.30        656.39        35.38 o                         
   4   4   4        270.18        255.03        16.93 o                         
   5   4   4       1308.43       1452.87        49.92 o                         
   6   4   4       1345.84        869.33       185.52 o                         
   7   4   4        117.81         48.79         9.02 o                         
   8   4   4        183.03        174.16        13.11 o                         
   9   4   4        151.47        154.10        12.53 o                         
  10   4   4        156.65        175.51        14.52 o                         
  -9   5   4        137.16         69.33        23.54 o                         
  -8   5   4        159.43        125.80        12.72 o                         
  -7   5   4         50.09         54.66         7.48 o                         
  -6   5   4         15.86         13.95         5.51 o                         
  -5   5   4        347.33        311.10        25.84 o                         
  -4   5   4          3.82          5.71         4.84 o                         
  -3   5   4          0.00         -2.14         3.33 o                         
  -2   5   4         49.94         52.52         5.44 o                         
  -1   5   4         57.08         69.27         5.91 o                         
   0   5   4         16.21         15.54         4.01 o                         
   1   5   4        531.45        594.75        35.04 o                         
   2   5   4          1.40          3.98         4.35 o                         
   3   5   4        919.98       1096.98        46.27 o                         
   4   5   4        161.70        197.77        20.00 o                         
   5   5   4        424.48        396.43        35.41 o                         
   6   5   4         54.66         49.24        19.37 o                         
   7   5   4         18.66          9.40         4.73 o                         
   8   5   4         17.70         11.98         3.69 o                         
   9   5   4         98.23         99.63         9.34 o                         
  -7   6   4          4.31          8.06         3.55 o                         
  -6   6   4         24.10         21.74         5.21 o                         
  -5   6   4         35.79         32.95         6.01 o                         
  -4   6   4          0.04         -2.90         4.52 o                         
  -3   6   4          3.30          2.60         4.43 o                         
  -2   6   4         12.80         16.86         4.40 o                         
  -1   6   4          6.78          4.19         4.43 o                         
   0   6   4          6.33         12.41         4.35 o                         
   1   6   4        129.44        179.58        11.53 o                         
   2   6   4         16.28         20.59         5.43 o                         
   3   6   4        117.33        110.12        15.43 o                         
   4   6   4          3.19          3.97         5.51 o                         
   5   6   4          0.28          0.10         4.42 o                         
   6   6   4          5.28          2.66         3.77 o                         
  -2   7   4         32.23         30.34         8.54 o                         
  -1   7   4        182.98        241.67        30.19 o                         
   0   7   4          0.04         -2.41         6.17 o                         
   1   7   4        195.42        192.76        17.60 o                         
   2   7   4          3.72          3.76         5.38 o                         
 -13   1   5         45.58         37.51         7.61 o                         
 -12   1   5         28.32         29.55         4.79 o                         
 -11   1   5          7.86         12.30         4.40 o                         
 -10   1   5        858.81       1006.24        48.77 o                         
  -9   1   5        747.60        870.42        43.10 o                         
  -8   1   5         86.06        106.61        13.57 o                         
  -7   1   5        150.20        168.36        10.62 o                         
  -6   1   5         84.82         87.08        12.23 o                         
  -5   1   5        424.45        367.96        28.89 o                         
  -4   1   5        619.00        598.64        26.70 o                         
  -3   1   5        333.18        404.86        19.59 o                         
  -2   1   5       4028.57       4348.12       176.05 o                         
  -1   1   5       3774.14       4128.20       113.43 o                         
   0   1   5       8731.28       9530.06       241.89 o                         
   1   1   5        528.07        551.97        19.54 o                         
   2   1   5        144.93        166.01         9.60 o                         
   3   1   5       1119.93       1268.38        45.70 o                         
   4   1   5         72.04         63.77         7.65 o                         
   5   1   5        121.22        127.01        11.58 o                         
   6   1   5        406.22        373.84        19.91 o                         
   7   1   5         21.34         28.00         4.72 o                         
   8   1   5       1213.87       1466.14        77.55 o                         
   9   1   5        888.16       1167.50        54.01 o                         
  10   1   5         33.00         26.04         5.99 o                         
  11   1   5          1.61         -1.73         2.87 o                         
  12   1   5          2.00          1.24         2.76 o                         
 -12   2   5         40.51         43.46         5.65 o                         
 -11   2   5         51.44         60.39         8.05 o                         
 -10   2   5          1.01          2.58         5.34 o                         
  -9   2   5          3.76          6.72         6.04 o                         
  -8   2   5         24.79         23.63         6.67 o                         
  -7   2   5       1318.30       1237.54        68.80 o                         
  -6   2   5        831.63        773.81        42.34 o                         
  -5   2   5         19.22         37.29         7.47 o                         
  -4   2   5       3093.39       3226.07       143.95 o                         
  -3   2   5        863.42        731.38        44.88 o                         
  -2   2   5        294.94        399.23        36.19 o                         
  -1   2   5          7.37          4.28         2.62 o                         
   0   2   5       1332.81       1386.32        53.76 o                         
   1   2   5          0.71          1.79         2.87 o                         
   2   2   5         21.96         19.09         5.36 o                         
   3   2   5       2017.91       2075.33       101.96 o                         
   4   2   5         98.94         98.97        10.71 o                         
   5   2   5        293.05        251.68        15.47 o                         
   6   2   5        434.14        356.12        27.31 o                         
   7   2   5         51.12         35.06         4.92 o                         
   8   2   5        133.01        143.75        11.73 o                         
   9   2   5        132.94        179.11        14.10 o                         
  10   2   5          9.30         11.23         4.66 o                         
  11   2   5         24.95         28.09         5.00 o                         
  12   2   5         40.63         36.40         4.76 o                         
 -12   3   5         38.13         41.35         9.88 o                         
 -11   3   5        235.86        295.91        36.70 o                         
 -10   3   5         32.58         30.98         7.72 o                         
  -9   3   5          7.39          6.19         7.30 o                         
  -8   3   5         40.10         27.91         9.56 o                         
  -7   3   5         31.74         18.69         7.52 o                         
  -6   3   5       1196.68        901.30        95.64 o                         
  -5   3   5       2437.93       2087.52       138.31 o                         
  -4   3   5       1337.96       1262.93        42.11 o                         
  -3   3   5         63.42         76.55        19.17 o                         
  -2   3   5        221.39        204.49        18.37 o                         
  -1   3   5        431.68        423.91        31.23 o                         
   0   3   5          1.04          5.05         4.45 o                         
   1   3   5         80.01         87.03         8.93 o                         
   2   3   5       1632.93       1693.87        69.06 o                         
   3   3   5       2414.13       2639.60        68.71 o                         
   4   3   5         91.07         97.79         7.97 o                         
   5   3   5       1149.24        978.16        36.13 o                         
   6   3   5        798.10        724.33        56.05 o                         
   7   3   5        207.60        184.33        20.96 o                         
   8   3   5        229.80        254.59        16.99 o                         
   9   3   5        140.45        155.23        11.92 o                         
  10   3   5        127.70        164.90        13.87 o                         
  11   3   5         95.51        119.93        16.05 o                         
 -10   4   5        224.08        295.34        36.66 o                         
  -9   4   5         27.55         28.70         9.79 o                         
  -8   4   5          4.76          0.63         7.93 o                         
  -7   4   5        306.82        388.14        83.64 o                         
  -6   4   5        316.47        327.75        23.34 o                         
  -5   4   5       1084.22        993.45        42.35 o                         
  -4   4   5          0.71          1.93         3.20 o                         
  -3   4   5         26.34         27.05         4.13 o                         
  -2   4   5        514.62        534.14        18.52 o                         
  -1   4   5         24.18         23.54         4.46 o                         
   0   4   5        347.29        351.47        16.74 o                         
   1   4   5        246.90        246.34        15.81 o                         
   2   4   5        164.94        166.06        10.90 o                         
   3   4   5        128.75        127.35         8.84 o                         
   4   4   5        824.39        774.21        36.30 o                         
   5   4   5          9.35         17.87         6.37 o                         
   6   4   5         10.94          3.79         4.91 o                         
   7   4   5         94.61         58.90        16.51 o                         
   8   4   5         45.88         47.35         6.93 o                         
   9   4   5        459.23        459.98        24.15 o                         
  10   4   5         43.89         39.07         5.52 o                         
  -9   5   5         63.55         48.51         8.92 o                         
  -8   5   5        132.41         98.60        10.11 o                         
  -7   5   5        178.27        126.71        10.35 o                         
  -6   5   5          0.14         -3.20         4.73 o                         
  -5   5   5          3.66          4.88         5.34 o                         
  -4   5   5         32.85         29.89         7.24 o                         
  -3   5   5         45.89         48.35         6.56 o                         
  -2   5   5          0.29          4.74         3.63 o                         
  -1   5   5        264.76        334.32        16.12 o                         
   0   5   5        911.13       1202.37        55.08 o                         
   1   5   5         20.13         23.31         5.90 o                         
   2   5   5        219.20        271.70        15.73 o                         
   3   5   5        190.39        224.31        26.77 o                         
   4   5   5          1.32         -4.24         7.33 o                         
   5   5   5        102.75         87.16        13.13 o                         
   6   5   5        225.71        214.20        19.88 o                         
   7   5   5         70.49         72.73        12.54 o                         
   8   5   5          3.66          5.08         3.03 o                         
   9   5   5          4.80          6.68         3.46 o                         
  -6   6   5        242.16        247.15        53.49 o                         
  -5   6   5         41.77         36.87         7.76 o                         
  -4   6   5        168.77        240.85        21.00 o                         
  -3   6   5        406.02        518.46        53.79 o                         
  -2   6   5         14.08         18.40         6.02 o                         
  -1   6   5         19.62         22.37         5.11 o                         
   0   6   5        467.11        750.60        29.09 o                         
   1   6   5          0.30          0.07         3.97 o                         
   2   6   5        282.65        350.53        27.38 o                         
   3   6   5         22.74         15.02         7.09 o                         
   4   6   5         15.09          6.55         5.78 o                         
   5   6   5        176.76         56.49        15.33 o                         
   6   6   5         65.54         42.62         7.36 o                         
  -1   7   5         24.67         39.06         9.23 o                         
   0   7   5        122.64        157.42        19.62 o                         
 -13   0   6         44.26         37.08         7.50 o                         
 -12   0   6        521.66        557.86        74.35 o                         
 -11   0   6        104.58        118.05        15.89 o                         
 -10   0   6         22.36         30.53         9.84 o                         
  -9   0   6       2466.13       3236.85       191.69 o                         
  -8   0   6       4299.94       4955.06       239.97 o                         
  -7   0   6         55.24         49.78        10.15 o                         
  -6   0   6        390.94        365.06        45.44 o                         
  -5   0   6       3246.47       3015.64       173.59 o                         
  -4   0   6          0.45          3.32         5.42 o                         
  -3   0   6       1726.11       1995.10       165.16 o                         
  -2   0   6       4877.31       6060.48       475.07 o                         
  -1   0   6        758.30       1144.14        97.32 o                         
   0   0   6         21.22         30.75         7.38 o                         
   1   0   6       1640.72       1767.35       112.89 o                         
   2   0   6        385.39        447.08        22.55 o                         
   3   0   6         46.51         46.02         9.21 o                         
   4   0   6          0.82          2.41         5.29 o                         
   5   0   6       2547.63       2908.01       187.95 o                         
   6   0   6         15.04         21.93         7.32 o                         
   7   0   6        146.67        202.47        17.37 o                         
   8   0   6        112.04        137.57        14.37 o                         
   9   0   6        138.13        152.51        25.21 o                         
  10   0   6          6.67         15.48         7.27 o                         
  11   0   6        233.73        257.59        18.29 o                         
  12   0   6         18.44         12.95         3.63 o                         
 -12   1   6        599.29        640.11        35.61 o                         
 -11   1   6        340.35        405.16        29.05 o                         
 -10   1   6        233.40        252.20        19.16 o                         
  -9   1   6         23.93         25.78         6.73 o                         
  -8   1   6        131.76        115.19        10.09 o                         
  -7   1   6        217.88        210.12        12.64 o                         
  -6   1   6         13.31         14.86         3.23 o                         
  -5   1   6         40.45         25.95         6.30 o                         
  -4   1   6       1083.39       1167.14        61.46 o                         
  -3   1   6       3366.10       3499.95       112.13 o                         
  -2   1   6       8715.54       9070.14       326.88 o                         
  -1   1   6        633.36        627.43        20.93 o                         
   0   1   6         14.54         13.58         2.44 o                         
   1   1   6        610.92        623.68        26.53 o                         
   2   1   6        644.65        696.69        30.12 o                         
   3   1   6          4.68         11.60         3.41 o                         
   4   1   6       2693.49       2747.82       102.81 o                         
   5   1   6       1299.88       1429.46        63.91 o                         
   6   1   6          1.87         -0.99         3.22 o                         
   7   1   6        296.44        285.62        29.23 o                         
   8   1   6        651.53        863.91        49.70 o                         
   9   1   6        755.55       1027.86        56.09 o                         
  10   1   6          5.33         11.65         4.47 o                         
  11   1   6        153.70        180.22        11.09 o                         
  12   1   6         36.28         32.18         3.84 o                         
 -12   2   6         23.41         19.42         5.63 o                         
 -11   2   6        126.60        152.47        17.88 o                         
 -10   2   6        153.57        187.19        17.63 o                         
  -9   2   6        229.42        216.13        25.01 o                         
  -8   2   6         67.03         51.61        10.38 o                         
  -7   2   6       2359.23       2237.61        96.96 o                         
  -6   2   6         12.29          7.34         3.69 o                         
  -5   2   6       6373.87       5636.05       207.18 o                         
  -4   2   6       4621.58       4015.94       262.46 o                         
  -3   2   6       3107.47       3325.50       138.28 o                         
  -2   2   6        908.74       1062.91        74.32 o                         
  -1   2   6         68.74         76.61         6.97 o                         
   0   2   6        240.70        278.02        15.63 o                         
   1   2   6       2471.11       2214.16        93.75 o                         
   2   2   6       8436.86       8266.12       328.00 o                         
   3   2   6        926.43        868.18        42.78 o                         
   4   2   6       1805.86       1847.61        95.14 o                         
   5   2   6       2035.96       1871.31        53.39 o                         
   6   2   6        657.82        590.05        20.68 o                         
   7   2   6        261.94        226.18        10.97 o                         
   8   2   6         22.18         18.91         4.37 o                         
   9   2   6          8.48          8.18         4.38 o                         
  10   2   6        128.90        145.12        11.48 o                         
  11   2   6        881.73       1033.76        44.26 o                         
  12   2   6        143.97        146.19        12.15 o                         
 -11   3   6        265.45        305.32        23.73 o                         
 -10   3   6          1.08          0.69         4.94 o                         
  -9   3   6          0.90          9.22         7.04 o                         
  -8   3   6         63.52         71.13        19.96 o                         
  -7   3   6        700.83        359.45        41.07 o                         
  -6   3   6        669.16        468.64        62.40 o                         
  -5   3   6        178.73        124.02         9.78 o                         
  -4   3   6       1151.92       1106.83        40.97 o                         
  -3   3   6         28.10         26.52         3.33 o                         
  -2   3   6       1191.67       1169.19        71.25 o                         
  -1   3   6        303.77        328.39        27.55 o                         
   0   3   6         53.81         62.05         7.98 o                         
   1   3   6        676.88        659.25        30.08 o                         
   2   3   6       1922.01       1963.57        57.79 o                         
   3   3   6       1146.62       1009.28        32.21 o                         
   4   3   6       2795.59       2799.40        67.74 o                         
   5   3   6       1511.11       1359.13        64.12 o                         
   6   3   6          1.85          1.73         3.36 o                         
   7   3   6          0.55          0.22         4.12 o                         
   8   3   6        176.67        174.60        11.38 o                         
   9   3   6         46.55         46.58         6.57 o                         
  10   3   6         19.85         19.68         6.77 o                         
  11   3   6         19.80         21.35         4.11 o                         
 -10   4   6          1.09         -2.10         6.36 o                         
  -9   4   6        183.17        176.27        18.80 o                         
  -8   4   6         25.45         36.37         7.98 o                         
  -7   4   6        203.11        156.21        22.83 o                         
  -6   4   6        211.79        201.17        31.64 o                         
  -5   4   6         58.38         48.25        10.46 o                         
  -4   4   6          4.36          2.07         4.75 o                         
  -3   4   6        365.90        391.02        21.75 o                         
  -2   4   6        335.42        352.54        18.08 o                         
  -1   4   6         50.96         46.72         5.13 o                         
   0   4   6         53.61         53.96         6.36 o                         
   1   4   6         41.04         31.66         6.78 o                         
   2   4   6         12.68          5.59         3.64 o                         
   3   4   6         17.35         17.16         5.98 o                         
   4   4   6         15.00          7.08         5.85 o                         
   5   4   6          2.52          4.95         6.23 o                         
   6   4   6          0.05         -1.40         5.18 o                         
   7   4   6          3.27          0.59         4.69 o                         
   8   4   6         38.22         35.52         6.71 o                         
   9   4   6         78.52         71.84         6.89 o                         
  10   4   6          8.08         15.16         3.71 o                         
  -9   5   6         20.67         23.20         7.01 o                         
  -8   5   6        177.78        121.61        16.43 o                         
  -7   5   6         20.00         14.33         7.02 o                         
  -6   5   6          2.52         13.11         5.55 o                         
  -5   5   6          0.11          3.00         4.97 o                         
  -4   5   6        354.88        358.23        38.07 o                         
  -3   5   6         65.96         94.60        11.16 o                         
  -2   5   6        507.60        639.95        25.25 o                         
  -1   5   6        222.86        280.86        14.47 o                         
   0   5   6        657.23        813.90        40.86 o                         
   1   5   6        102.76        117.44        10.23 o                         
   2   5   6         39.55         27.19         5.97 o                         
   3   5   6         66.85         73.10        11.39 o                         
   4   5   6          0.33          1.80         5.79 o                         
   5   5   6         50.62          5.82         9.35 o                         
   6   5   6        180.79        120.15        43.40 o                         
   7   5   6          2.94          3.07         4.41 o                         
   8   5   6         64.42         74.49         8.89 o                         
  -6   6   6         13.35          9.07         3.93 o                         
  -5   6   6         79.10         97.98        10.67 o                         
  -4   6   6        311.67        458.54        30.88 o                         
  -3   6   6         74.61         97.56        15.24 o                         
  -2   6   6        367.12        530.71        29.07 o                         
  -1   6   6        417.55        678.33        30.48 o                         
   0   6   6        160.60        224.08        12.50 o                         
   1   6   6         77.77        103.70         8.33 o                         
   2   6   6         75.01         89.67         7.52 o                         
   3   6   6         81.11         93.14         9.13 o                         
   4   6   6          2.69         -0.02         4.13 o                         
   5   6   6        302.22        165.14        16.93 o                         
   6   6   6          5.30          6.41         3.70 o                         
 -12   1   7         31.64         23.39         5.53 o                         
 -11   1   7        685.57        811.16        49.43 o                         
 -10   1   7         95.34        104.96        10.83 o                         
  -9   1   7          0.06          2.86         5.24 o                         
  -8   1   7         19.12         17.79         5.21 o                         
  -7   1   7        623.47        578.99        27.01 o                         
  -6   1   7        894.87        913.86        55.42 o                         
  -5   1   7         55.25         31.92         7.99 o                         
  -4   1   7       1472.48       1581.04        63.17 o                         
  -3   1   7       1719.21       1975.35        77.04 o                         
  -2   1   7       5715.02       6120.87       197.91 o                         
  -1   1   7       1670.99       1825.49        59.42 o                         
   0   1   7         25.36         27.59         3.73 o                         
   1   1   7         18.38         17.56         3.50 o                         
   2   1   7        439.20        396.39        20.08 o                         
   3   1   7       4062.34       4505.73       137.20 o                         
   4   1   7          5.42          5.82         3.89 o                         
   5   1   7         82.13         72.86         6.19 o                         
   6   1   7        766.65        693.94        44.12 o                         
   7   1   7        477.20        592.46        40.92 o                         
   8   1   7        584.54        695.32        48.81 o                         
   9   1   7         84.54        105.34        12.39 o                         
  10   1   7          1.00         -0.43         4.12 o                         
  11   1   7        113.95        114.11         8.05 o                         
  12   1   7         61.21         57.55         4.36 o                         
 -12   2   7         49.71         54.99         6.64 o                         
 -11   2   7          0.14         -2.02         4.77 o                         
 -10   2   7          9.60         13.23         5.06 o                         
  -9   2   7          9.44         20.24         7.42 o                         
  -8   2   7          0.62         -0.78         6.36 o                         
  -7   2   7        456.71        376.20        25.08 o                         
  -6   2   7         64.26         54.75         6.81 o                         
  -5   2   7        156.66        120.73         8.57 o                         
  -4   2   7         11.89         11.86         8.55 o                         
  -3   2   7        137.18         97.19        16.93 o                         
  -2   2   7        562.73        620.51        41.66 o                         
  -1   2   7        310.84        302.60        20.73 o                         
   0   2   7       1235.69       1161.55        53.76 o                         
   1   2   7        569.36        587.94        35.46 o                         
   2   2   7         52.41         43.50         8.45 o                         
   3   2   7       2075.75       2093.33        91.37 o                         
   4   2   7        255.98        234.33        10.13 o                         
   5   2   7          2.29          1.95         2.77 o                         
   6   2   7         77.19         66.47         5.69 o                         
   7   2   7         21.04         17.09         3.72 o                         
   8   2   7         44.97         39.45         5.35 o                         
   9   2   7         69.88         79.19         8.25 o                         
  10   2   7        140.60        146.41         9.93 o                         
  11   2   7          0.58          3.13         3.49 o                         
 -11   3   7         69.22         72.63         8.09 o                         
 -10   3   7        871.82       1091.24        68.80 o                         
  -9   3   7        198.87        206.10        35.17 o                         
  -8   3   7         48.11         25.48         9.53 o                         
  -7   3   7        456.16        248.54        31.63 o                         
  -6   3   7        258.03        180.52        14.15 o                         
  -5   3   7        416.49        370.41        24.56 o                         
  -4   3   7          0.75          4.08         3.34 o                         
  -3   3   7         15.02         13.27         3.53 o                         
  -2   3   7        342.77        324.38        12.84 o                         
  -1   3   7        671.79        603.60        24.36 o                         
   0   3   7       3072.26       3245.06       111.62 o                         
   1   3   7       1383.50       1378.90        40.90 o                         
   2   3   7        925.94        971.66        30.38 o                         
   3   3   7        308.60        259.32        14.69 o                         
   4   3   7        215.27        206.08        13.71 o                         
   5   3   7         14.17          8.06         4.20 o                         
   6   3   7        468.36        429.58        21.22 o                         
   7   3   7          9.42          3.64         4.03 o                         
   8   3   7        135.28        129.36        11.40 o                         
   9   3   7          0.12         -2.48         3.94 o                         
  10   3   7         90.29        126.80        13.62 o                         
  11   3   7        302.19        329.79        20.55 o                         
 -10   4   7        233.47        223.92        20.90 o                         
  -9   4   7          0.36         -1.79         6.55 o                         
  -8   4   7        135.31        139.01        26.46 o                         
  -7   4   7        580.78        687.93        89.39 o                         
  -6   4   7        940.17       1030.65        58.72 o                         
  -5   4   7          0.23         -3.75         9.25 o                         
  -4   4   7        290.51        378.22        27.85 o                         
  -3   4   7       1814.61       2070.08        65.01 o                         
  -2   4   7        142.08        142.95         9.87 o                         
  -1   4   7        159.64        181.13        15.03 o                         
   0   4   7        159.55        152.49        11.88 o                         
   1   4   7          2.83          5.95         4.48 o                         
   2   4   7        864.23        854.73        77.61 o                         
   3   4   7         23.69         16.06         6.26 o                         
   4   4   7        204.69         11.47        34.25 o                         
   5   4   7         78.97         52.90         9.02 o                         
   6   4   7         22.29         12.34         5.50 o                         
   7   4   7         57.50         57.16         7.57 o                         
   8   4   7        105.82        107.53         8.98 o                         
   9   4   7          6.24          9.40         3.43 o                         
  10   4   7          0.35          0.83         3.42 o                         
  -8   5   7         61.35         50.65         9.13 o                         
  -7   5   7         54.28         19.85         8.13 o                         
  -6   5   7        109.77         95.80        12.70 o                         
  -5   5   7         34.72         44.14         8.26 o                         
  -4   5   7        380.36        409.66        71.61 o                         
  -3   5   7          0.89          2.33         4.66 o                         
  -2   5   7         70.48         85.85         8.21 o                         
  -1   5   7         10.12         12.28         4.46 o                         
   0   5   7         57.21         70.34         6.43 o                         
   1   5   7         74.58         78.23         7.67 o                         
   2   5   7        160.30        173.23        13.61 o                         
   3   5   7        680.43        790.85        62.89 o                         
   4   5   7         87.47         97.62        15.54 o                         
   5   5   7        119.74         95.54        30.95 o                         
   6   5   7        166.23        109.05        13.72 o                         
   7   5   7         30.14         27.26         5.46 o                         
   8   5   7          7.24          8.68         4.11 o                         
  -6   6   7          6.74          1.59         3.18 o                         
  -5   6   7         99.01         69.13        12.17 o                         
  -4   6   7         13.00          6.34         5.96 o                         
  -3   6   7        385.77        553.97        73.42 o                         
  -2   6   7        108.43        150.90        13.25 o                         
  -1   6   7          9.22         12.67         4.24 o                         
   0   6   7        255.82        351.17        17.76 o                         
   1   6   7        195.95        241.30        12.54 o                         
   2   6   7         44.32         39.32         5.15 o                         
   3   6   7         34.31         22.64         6.93 o                         
   4   6   7        156.36         92.32         9.63 o                         
   5   6   7         17.00         10.81         3.95 o                         
 -12   0   8          0.04         -1.86         7.93 o                         
 -11   0   8        186.10        235.30        22.76 o                         
 -10   0   8         16.66         13.33         5.61 o                         
  -9   0   8         48.20         43.93         8.71 o                         
  -8   0   8         42.09         62.21        10.07 o                         
  -7   0   8       1932.59       2126.86       104.99 o                         
  -6   0   8       1411.11       1473.98        59.31 o                         
  -5   0   8      12162.79      12407.19       560.53 o                         
  -4   0   8      12905.72      13766.56       755.55 o                         
  -3   0   8        473.05        532.27        40.88 o                         
  -2   0   8         21.42         37.22         8.81 o                         
  -1   0   8         41.06         55.89        15.31 o                         
   0   0   8        132.70        120.70        22.23 o                         
   1   0   8        852.31       1008.66       105.71 o                         
   2   0   8       9672.07      10268.86       807.65 o                         
   3   0   8       4679.33       5015.21       409.27 o                         
   4   0   8      20933.52      20997.96      1156.43 o                         
   5   0   8        487.80        496.05        45.86 o                         
   6   0   8        336.28        426.15        37.56 o                         
   7   0   8         23.07         22.97        10.24 o                         
   9   0   8        426.46        489.34        52.82 o                         
  10   0   8         36.07         34.75         9.29 o                         
  11   0   8        721.14        831.45        53.17 o                         
  12   0   8          0.18          2.80         2.93 o                         
 -12   1   8        304.29        294.56        21.05 o                         
 -11   1   8       1269.76       1415.01        69.56 o                         
 -10   1   8         28.07         21.61         5.69 o                         
  -9   1   8         44.60         34.28         7.42 o                         
  -8   1   8        473.51        540.45        32.19 o                         
  -7   1   8       2839.35       2963.40       136.72 o                         
  -6   1   8        751.87        749.53        27.18 o                         
  -5   1   8        738.46        680.86        32.38 o                         
  -4   1   8        531.24        494.17        26.54 o                         
  -3   1   8       1018.00        990.84        46.77 o                         
  -2   1   8       2116.78       2300.11        97.99 o                         
  -1   1   8       1042.62       1089.76        50.73 o                         
   0   1   8        391.08        402.47        29.83 o                         
   1   1   8          2.40          3.35         3.42 o                         
   2   1   8       1348.62       1338.98        53.75 o                         
   3   1   8       1922.31       1995.26        77.34 o                         
   4   1   8       1420.75       1473.22        55.35 o                         
   5   1   8        134.37        113.36         8.34 o                         
   6   1   8        326.02        310.85        20.65 o                         
   7   1   8          2.24          1.19         3.05 o                         
   8   1   8        299.47        404.22        43.60 o                         
   9   1   8        698.36        893.48        55.79 o                         
  10   1   8         32.97         31.20         5.74 o                         
  11   1   8         11.04          9.46         2.63 o                         
 -12   2   8         70.27         67.20         8.06 o                         
 -11   2   8          8.61          9.31         4.29 o                         
 -10   2   8          0.24          0.35         5.06 o                         
  -9   2   8         84.30         76.16        15.50 o                         
  -8   2   8         44.86         36.22         9.23 o                         
  -7   2   8         56.46         45.83         8.10 o                         
  -6   2   8         46.73         51.95         6.45 o                         
  -5   2   8        252.97        200.31        11.37 o                         
  -4   2   8          7.08          7.95         4.14 o                         
  -3   2   8        113.52        113.16         9.84 o                         
  -2   2   8          1.37          5.54         5.02 o                         
  -1   2   8        549.46        435.46        27.44 o                         
   0   2   8       1078.45       1113.10        60.29 o                         
   1   2   8        246.94        207.85        18.34 o                         
   2   2   8       3033.05       3031.94       147.65 o                         
   3   2   8       1632.29       1412.51        93.67 o                         
   4   2   8          8.30          6.76         2.69 o                         
   5   2   8        629.98        551.69        19.36 o                         
   6   2   8        761.49        669.39        23.02 o                         
   7   2   8          7.97          5.72         3.42 o                         
   8   2   8         46.21         41.53         5.83 o                         
   9   2   8          5.39          5.59         3.87 o                         
  10   2   8        127.10        132.09        11.56 o                         
  11   2   8         72.07         89.50         8.01 o                         
 -11   3   8        214.58        185.61        16.46 o                         
 -10   3   8          0.50          3.07         4.28 o                         
  -9   3   8        566.84        516.38        47.93 o                         
  -8   3   8          5.10         -0.12         8.71 o                         
  -7   3   8        203.79        137.67        16.76 o                         
  -6   3   8        211.41        164.20        17.85 o                         
  -5   3   8        148.54        115.63         9.41 o                         
  -4   3   8        831.28        818.23        31.32 o                         
  -3   3   8        410.50        425.29        18.86 o                         
  -2   3   8        363.07        403.73        18.23 o                         
  -1   3   8       3083.50       2976.29        91.49 o                         
   0   3   8       2769.49       2821.67        83.55 o                         
   1   3   8        100.86         82.08         7.44 o                         
   2   3   8         39.33         43.97         4.77 o                         
   3   3   8         72.80         72.45         6.33 o                         
   4   3   8        505.42        457.04        19.53 o                         
   5   3   8        322.27        270.49        18.26 o                         
   6   3   8          3.56          0.99         4.30 o                         
   7   3   8          0.14         -0.32         4.36 o                         
   8   3   8        548.67        640.88        29.85 o                         
   9   3   8       1178.65       1532.80        92.20 o                         
  10   3   8        119.96        145.36        11.44 o                         
 -10   4   8        105.30        109.93        17.37 o                         
  -9   4   8          3.86          7.32         4.14 o                         
  -8   4   8        227.65        263.32        24.86 o                         
  -7   4   8        135.00        155.87        19.47 o                         
  -6   4   8         16.15         14.45        10.55 o                         
  -5   4   8        815.04        706.27        81.82 o                         
  -4   4   8       3019.42       3825.88       149.32 o                         
  -3   4   8         32.37         33.17         8.88 o                         
  -2   4   8        751.51        847.04        27.65 o                         
  -1   4   8        262.01        264.80        14.69 o                         
   0   4   8        131.08        124.45        10.74 o                         
   1   4   8        796.59        801.99        60.68 o                         
   2   4   8       1574.60       1304.42       120.02 o                         
   3   4   8        160.67        136.84        19.82 o                         
   4   4   8        217.22        161.18        20.53 o                         
   5   4   8        421.16        336.86        19.83 o                         
   6   4   8          2.02          6.17         4.63 o                         
   7   4   8        259.12        243.32        18.26 o                         
   8   4   8        390.41        422.25        42.51 o                         
   9   4   8         43.35         52.14         8.69 o                         
  -8   5   8         26.40         21.51         8.60 o                         
  -7   5   8        222.03        219.41        16.98 o                         
  -6   5   8        285.40        266.73        20.76 o                         
  -5   5   8         99.08        110.55        15.03 o                         
  -4   5   8          3.74         10.69        10.79 o                         
  -3   5   8        397.17        453.77        30.57 o                         
  -2   5   8         66.51         91.25        15.34 o                         
  -1   5   8         76.45        103.55         9.42 o                         
   0   5   8          0.63          0.41         3.45 o                         
   1   5   8        106.93        117.17        10.42 o                         
   2   5   8          9.48         11.95         7.55 o                         
   3   5   8        554.74        588.08        38.04 o                         
   4   5   8        106.96         87.96        11.36 o                         
   5   5   8         90.81         60.15        29.34 o                         
   6   5   8          5.34          6.39        11.14 o                         
   7   5   8         73.04         83.13        10.41 o                         
  -5   6   8          1.84         -3.57         5.54 o                         
  -4   6   8        102.16         77.27        18.27 o                         
  -3   6   8        102.71        125.94        13.91 o                         
  -2   6   8         15.86         11.17         6.06 o                         
  -1   6   8         47.08         59.10         6.73 o                         
   0   6   8          2.47          5.26         3.72 o                         
   1   6   8          0.22          1.72         3.45 o                         
   2   6   8          1.31          1.86         3.22 o                         
   3   6   8         39.49         31.49         4.76 o                         
   4   6   8          7.28          4.63         3.02 o                         
   5   6   8         62.69         38.28         6.15 o                         
 -12   1   9         87.94         70.03         7.29 o                         
 -11   1   9        187.81        193.59        13.14 o                         
 -10   1   9          5.80          3.79         4.92 o                         
  -9   1   9         29.74         22.18         6.15 o                         
  -8   1   9        733.28        801.19        32.94 o                         
  -7   1   9        860.64        853.35        46.02 o                         
  -6   1   9        150.84        144.13         8.99 o                         
  -5   1   9        185.29        161.12        10.02 o                         
  -4   1   9          0.73          0.06         3.63 o                         
  -3   1   9         28.02         26.99         6.51 o                         
  -2   1   9        288.05        267.09        19.37 o                         
  -1   1   9        517.68        563.63        34.56 o                         
   0   1   9        986.86       1094.75        57.34 o                         
   1   1   9       1228.18       1278.58        74.63 o                         
   2   1   9       2681.58       2885.56       139.89 o                         
   3   1   9        246.57        221.19        15.97 o                         
   4   1   9         44.22         51.47         5.63 o                         
   5   1   9         33.23         28.88         6.12 o                         
   6   1   9         43.49         37.51         8.69 o                         
   7   1   9          2.14         -1.28         6.48 o                         
   8   1   9         48.27         41.80        10.75 o                         
   9   1   9          5.42          4.42         4.40 o                         
  10   1   9        293.58        341.10        22.00 o                         
  11   1   9        297.84        301.56        15.76 o                         
 -11   2   9         26.01         28.27         5.05 o                         
 -10   2   9         82.34         99.71         9.78 o                         
  -9   2   9         25.43         28.29        11.70 o                         
  -8   2   9         13.47          5.85         8.63 o                         
  -7   2   9         93.41         84.78        11.41 o                         
  -6   2   9        244.29        209.32        13.00 o                         
  -5   2   9        538.53        509.05        26.63 o                         
  -4   2   9        188.54        179.43        11.66 o                         
  -3   2   9        357.23        409.90        28.45 o                         
  -2   2   9        921.67        841.89        31.65 o                         
  -1   2   9         97.04         60.43        15.09 o                         
   0   2   9         37.47         36.81         8.19 o                         
   1   2   9        103.95        100.36         7.14 o                         
   2   2   9        173.54        158.41        10.56 o                         
   3   2   9         94.48         75.40         7.39 o                         
   4   2   9        142.12        133.94         8.26 o                         
   5   2   9        596.86        513.64        23.32 o                         
   6   2   9        116.65         89.74         9.34 o                         
   7   2   9        136.56        133.40        14.54 o                         
   8   2   9         82.58         77.11         8.84 o                         
   9   2   9          7.36          6.87         3.91 o                         
  10   2   9         12.60         16.14         4.32 o                         
  11   2   9         13.74         14.46         3.18 o                         
 -11   3   9        313.36        245.35        27.26 o                         
 -10   3   9          1.97          2.85         4.09 o                         
  -9   3   9        677.70        683.23        55.44 o                         
  -8   3   9        357.82        262.20        30.97 o                         
  -7   3   9        166.52        131.59        15.88 o                         
  -6   3   9        551.34        467.40        32.51 o                         
  -5   3   9         21.63         18.90         5.65 o                         
  -4   3   9       1108.51       1092.40        36.95 o                         
  -3   3   9       1683.79       1853.84        72.05 o                         
  -2   3   9       1131.90       1132.90        44.97 o                         
  -1   3   9         48.27         38.49         6.22 o                         
   0   3   9        107.98         87.34        12.04 o                         
   1   3   9        330.86        301.15        18.19 o                         
   2   3   9        229.24        210.48        10.85 o                         
   3   3   9        542.65        544.14        21.54 o                         
   4   3   9        177.44        194.76        10.26 o                         
   5   3   9        499.06        476.21        24.09 o                         
   6   3   9        176.10        153.90        11.81 o                         
   7   3   9        655.99        627.70        40.30 o                         
   8   3   9         16.60         31.99         7.27 o                         
   9   3   9          5.48          5.07         4.85 o                         
  10   3   9          1.70          1.18         3.08 o                         
  -9   4   9        134.43        145.44        10.92 o                         
  -8   4   9        117.48        103.29        11.23 o                         
  -7   4   9          9.56          4.44         5.62 o                         
  -6   4   9        173.08        138.57        17.52 o                         
  -5   4   9         10.50          2.34         7.55 o                         
  -4   4   9          4.52          6.30         4.66 o                         
  -3   4   9       2018.45       2195.26        95.26 o                         
  -2   4   9        295.17        335.14        18.09 o                         
  -1   4   9        229.10        230.32        13.66 o                         
   0   4   9       1318.01       1472.22        51.40 o                         
   1   4   9        371.15        382.92        22.54 o                         
   2   4   9          0.32         -5.49        10.12 o                         
   3   4   9          0.52         -2.81         8.05 o                         
   4   4   9        281.28        272.77        29.34 o                         
   5   4   9          3.27          0.26         6.24 o                         
   6   4   9        141.94        107.98        10.41 o                         
   7   4   9          0.12          4.32         5.76 o                         
   8   4   9          0.08          3.13         4.49 o                         
   9   4   9         40.34         38.81         7.88 o                         
  -7   5   9          1.14         -1.11         5.94 o                         
  -6   5   9        332.47        370.90        28.00 o                         
  -5   5   9        362.95        325.73        41.06 o                         
  -4   5   9         82.96         70.98        13.02 o                         
  -3   5   9        131.68        158.63        15.33 o                         
  -2   5   9         68.84         77.89        10.62 o                         
  -1   5   9         78.77         81.72         9.23 o                         
   0   5   9         24.90         27.68         5.55 o                         
   1   5   9         23.83         32.19         6.56 o                         
   2   5   9        206.24        233.04        20.34 o                         
   3   5   9         62.72         62.90        11.48 o                         
   4   5   9        296.19        245.04        44.30 o                         
   5   5   9          9.75         14.50         6.16 o                         
   6   5   9        150.28        145.95        14.86 o                         
   7   5   9         14.33          9.90         7.13 o                         
  -4   6   9         28.23         18.09         7.28 o                         
  -3   6   9         14.36          6.22         5.78 o                         
  -2   6   9          0.40         -4.40         5.95 o                         
  -1   6   9         34.18         33.45         5.37 o                         
   0   6   9        204.11        273.72        17.46 o                         
   1   6   9         62.79         71.56         8.95 o                         
   2   6   9         51.89         48.16         8.60 o                         
   3   6   9         40.24         38.24         5.19 o                         
   4   6   9        274.22        230.85        28.23 o                         
 -12   0  10          5.41          4.04         5.76 o                         
 -11   0  10        291.42        269.53        29.66 o                         
 -10   0  10       1074.88       1134.87        87.38 o                         
  -9   0  10        160.38        144.55        15.16 o                         
  -8   0  10         68.12         55.09        10.12 o                         
  -7   0  10       1692.55       1991.05       100.32 o                         
  -6   0  10       2398.51       2370.94       148.23 o                         
  -5   0  10        208.31        187.83        16.99 o                         
  -4   0  10        119.26         88.05        14.48 o                         
  -3   0  10        169.16        186.45        19.39 o                         
  -2   0  10       1615.84       1825.34       161.18 o                         
  -1   0  10       5091.14       6778.40      1045.28 o                         
   0   0  10          3.62         24.66        11.50 o                         
   1   0  10       2694.77       3020.50       257.28 o                         
   2   0  10       1944.11       2137.40       191.62 o                         
   3   0  10       2889.41       2980.86       259.98 o                         
   4   0  10        133.23        143.14        36.76 o                         
   5   0  10        690.92        569.20        52.50 o                         
   6   0  10        385.43        378.88        31.14 o                         
   7   0  10        277.74        333.47        83.64 o                         
   8   0  10         67.18         51.92        15.15 o                         
   9   0  10          0.40         -0.73         5.79 o                         
  10   0  10          8.14          2.51         4.69 o                         
  11   0  10         48.55         49.03         6.91 o                         
 -11   1  10        301.66        306.43        17.17 o                         
 -10   1  10         55.97         60.23         6.81 o                         
  -9   1  10          7.26          5.97         3.70 o                         
  -8   1  10         53.96         46.45         6.83 o                         
  -7   1  10        809.87        829.25        37.14 o                         
  -6   1  10       1927.58       1931.38        84.49 o                         
  -5   1  10        617.83        575.80        23.25 o                         
  -4   1  10       1058.31       1062.49        43.42 o                         
  -3   1  10        547.99        560.59        37.51 o                         
  -2   1  10        189.58        219.65        13.18 o                         
  -1   1  10       2129.45       2186.02       193.46 o                         
   0   1  10       4720.00       5181.44       245.22 o                         
   1   1  10         31.40         24.24         6.27 o                         
   2   1  10         83.55         68.27         7.11 o                         
   3   1  10          4.16          3.45         3.02 o                         
   4   1  10        106.49         76.46         8.11 o                         
   5   1  10        493.10        494.86        40.05 o                         
   6   1  10        105.26        105.45        19.33 o                         
   7   1  10         16.68         17.68         9.49 o                         
   8   1  10        278.62        361.21        29.50 o                         
   9   1  10        546.13        695.64        43.01 o                         
  10   1  10         22.32         28.89         6.13 o                         
  11   1  10          0.61         -1.53         2.99 o                         
 -11   2  10        280.57        277.04        18.36 o                         
 -10   2  10          1.95         -2.42         3.92 o                         
  -9   2  10         43.36         38.26        18.40 o                         
  -8   2  10        107.49        123.80        13.70 o                         
  -7   2  10        255.09        227.39        19.40 o                         
  -6   2  10         30.92         27.61         6.36 o                         
  -5   2  10       3884.17       3585.73       182.56 o                         
  -4   2  10       1552.55       1545.79        69.39 o                         
  -3   2  10        692.25        627.70        24.99 o                         
  -2   2  10        613.14        503.59        23.37 o                         
  -1   2  10        430.08        386.76        20.10 o                         
   0   2  10          1.61          2.28         3.46 o                         
   1   2  10        622.08        546.24        20.90 o                         
   2   2  10       2435.21       2439.15       140.19 o                         
   3   2  10        107.42        110.25         8.11 o                         
   4   2  10        894.95        848.62        46.82 o                         
   5   2  10         65.38         56.17         7.60 o                         
   6   2  10        773.02        851.25        65.55 o                         
   7   2  10        852.98        904.00        62.77 o                         
   8   2  10        551.35        524.15        63.18 o                         
   9   2  10        240.40        190.59        19.04 o                         
  10   2  10          2.68          1.17         4.35 o                         
 -10   3  10         46.97         50.52         7.01 o                         
  -9   3  10         19.74         19.41         6.97 o                         
  -8   3  10        191.31        160.11        17.54 o                         
  -7   3  10        309.93        278.18        20.31 o                         
  -6   3  10        154.22        140.25        12.29 o                         
  -5   3  10          2.97          8.55         5.51 o                         
  -4   3  10         23.96         21.69         5.41 o                         
  -3   3  10          8.87          6.45         4.19 o                         
  -2   3  10        548.72        550.32        27.73 o                         
  -1   3  10         50.66         46.51         6.82 o                         
   0   3  10        767.85        739.12        31.83 o                         
   1   3  10        197.90        191.28        12.81 o                         
   2   3  10         42.78         37.49         5.52 o                         
   3   3  10         21.25         12.96         4.52 o                         
   4   3  10        106.87        107.00        10.67 o                         
   5   3  10         30.30         31.42         6.93 o                         
   6   3  10        337.26        299.74        19.89 o                         
   7   3  10        154.12        163.50        13.19 o                         
   8   3  10         56.91         57.37        11.85 o                         
   9   3  10        103.41        112.76        17.67 o                         
  -9   4  10          6.36          3.15         3.42 o                         
  -8   4  10         24.30         24.36         6.36 o                         
  -7   4  10         81.79         77.02        10.89 o                         
  -6   4  10          2.71          6.33         7.39 o                         
  -5   4  10          4.82         -1.26         7.16 o                         
  -4   4  10          1.08          5.75         7.31 o                         
  -3   4  10         39.04         59.56        15.51 o                         
  -2   4  10        318.14        320.62        17.63 o                         
  -1   4  10          9.00         14.68         5.02 o                         
   0   4  10          1.56          1.48         4.81 o                         
   1   4  10        100.01         90.54        12.96 o                         
   2   4  10         83.34         68.33         9.86 o                         
   3   4  10         42.25         28.37         9.91 o                         
   4   4  10         48.00         54.49        13.22 o                         
   5   4  10         21.52          9.10        12.22 o                         
   6   4  10          7.02         10.49         7.96 o                         
   7   4  10          8.23          9.49         8.64 o                         
  -7   5  10        104.49        100.05        11.05 o                         
  -6   5  10        439.62        560.73        35.42 o                         
  -5   5  10        179.87        209.78        19.75 o                         
  -4   5  10         37.79         11.86        11.14 o                         
  -3   5  10         13.21         16.39         7.43 o                         
  -2   5  10        216.46        252.25        20.53 o                         
  -1   5  10         27.50         34.40         6.42 o                         
   0   5  10        324.29        417.77        29.21 o                         
   1   5  10        180.50        181.69        15.22 o                         
   2   5  10        305.49        337.95        35.91 o                         
   3   5  10        170.18        184.42        23.55 o                         
   4   5  10        107.13        107.08        14.91 o                         
   5   5  10          0.47         -1.27         5.08 o                         
   6   5  10         24.87         12.68         7.28 o                         
  -3   6  10          0.54          1.67         4.39 o                         
  -2   6  10        139.85        161.46        28.63 o                         
  -1   6  10         47.95         38.39         7.94 o                         
   0   6  10        196.78        209.86        16.43 o                         
   1   6  10        307.94        341.89        22.86 o                         
   2   6  10        253.60        263.85        33.21 o                         
   3   6  10          3.54          0.28         3.25 o                         
 -11   1  11         65.74         62.45         6.46 o                         
 -10   1  11         32.33         21.45         4.99 o                         
  -9   1  11        943.77       1099.03        50.11 o                         
  -8   1  11        297.40        311.81        18.89 o                         
  -7   1  11        122.77        141.82        11.55 o                         
  -6   1  11        247.42        252.52        17.59 o                         
  -5   1  11        280.93        229.82        22.21 o                         
  -4   1  11        698.08        670.66        31.37 o                         
  -3   1  11         28.73         25.41         4.60 o                         
  -2   1  11       1158.85       1247.01        48.10 o                         
  -1   1  11        242.26        257.68        14.99 o                         
   0   1  11       1471.68       1624.99        58.87 o                         
   1   1  11        581.47        551.40        27.89 o                         
   2   1  11         15.83         12.52         3.99 o                         
   3   1  11         27.29         20.27         4.89 o                         
   4   1  11         95.03         76.58         9.48 o                         
   5   1  11       1253.31       1162.77        73.01 o                         
   6   1  11          1.42          0.78         7.29 o                         
   7   1  11         63.07         49.94        10.94 o                         
   8   1  11         72.26         50.49        10.47 o                         
   9   1  11         35.06         35.31        12.43 o                         
  10   1  11         59.25         65.06        12.50 o                         
 -11   2  11         91.01         59.88        12.38 o                         
 -10   2  11          8.29         11.35         4.39 o                         
  -9   2  11         33.71         29.95         6.69 o                         
  -8   2  11          0.19         -1.54         4.92 o                         
  -7   2  11         16.50         24.50         7.23 o                         
  -6   2  11          1.96          0.13         6.17 o                         
  -5   2  11        389.85        358.07        30.38 o                         
  -4   2  11          1.13         -1.56         4.66 o                         
  -3   2  11        263.19        238.27        14.51 o                         
  -2   2  11         23.98         24.27         4.50 o                         
  -1   2  11         13.57         13.65         4.55 o                         
   0   2  11          3.17          3.88         4.08 o                         
   1   2  11          2.49          0.12         3.14 o                         
   2   2  11         92.92         83.68        10.80 o                         
   3   2  11          7.29          9.04         3.76 o                         
   4   2  11         19.77         19.12         4.87 o                         
   5   2  11        196.82        182.73        20.81 o                         
   6   2  11          9.63          7.71         6.31 o                         
   7   2  11         24.51         20.38         8.61 o                         
   8   2  11         47.85         39.95        10.37 o                         
   9   2  11          0.33          3.40         6.28 o                         
  10   2  11         22.30         24.66         9.10 o                         
 -10   3  11          8.98          9.51         3.69 o                         
  -9   3  11          5.29         12.93         6.09 o                         
  -8   3  11        485.68        489.32        28.56 o                         
  -7   3  11         26.22         25.82         5.93 o                         
  -6   3  11        325.46        279.64        17.89 o                         
  -5   3  11       1048.99       1094.33        47.24 o                         
  -4   3  11         39.21         43.97         7.90 o                         
  -3   3  11         18.55         24.17         6.28 o                         
  -2   3  11        118.89        104.92        10.09 o                         
  -1   3  11          0.16         -0.88         4.48 o                         
   0   3  11        312.00        337.75        20.98 o                         
   1   3  11        508.80        509.77        42.09 o                         
   2   3  11       1397.96       1434.00        86.44 o                         
   3   3  11        234.47        239.21        16.60 o                         
   4   3  11        407.57        448.89        25.43 o                         
   5   3  11          6.32          2.92         6.03 o                         
   6   3  11          0.23         -2.24         6.28 o                         
   7   3  11         12.02         13.99         9.81 o                         
   8   3  11         67.33         62.83        13.38 o                         
  -8   4  11        408.21        427.30        27.17 o                         
  -7   4  11          0.53          2.84         6.78 o                         
  -6   4  11        118.78        115.61        11.64 o                         
  -5   4  11        399.74        430.24        25.88 o                         
  -4   4  11        434.78        504.34        33.88 o                         
  -3   4  11         58.21         74.58        11.53 o                         
  -2   4  11         27.30         24.33        12.21 o                         
  -1   4  11        416.85        504.08        71.19 o                         
   0   4  11        487.67        497.77        27.33 o                         
   1   4  11        467.78        510.65        25.60 o                         
   2   4  11         20.95         25.62         5.90 o                         
   3   4  11        127.72        118.27        15.71 o                         
   4   4  11        834.55        814.04       241.05 o                         
   5   4  11        160.02        151.69        20.93 o                         
   6   4  11          0.07         -7.18         7.18 o                         
   7   4  11        144.28        133.28        20.08 o                         
   8   4  11         45.76         55.26         9.81 o                         
  -6   5  11         22.40         27.31         6.66 o                         
  -5   5  11          7.96          2.11        12.74 o                         
  -4   5  11          4.30         -2.74         4.79 o                         
  -3   5  11        159.99        188.19        16.94 o                         
  -2   5  11        661.82        820.83        39.41 o                         
  -1   5  11        134.30        165.58        18.57 o                         
   0   5  11          9.30         17.24         6.48 o                         
   1   5  11         42.97         44.68        11.13 o                         
   2   5  11         23.11         26.40         7.23 o                         
   3   5  11         16.45         12.01        12.81 o                         
   4   5  11         44.84         30.54         7.21 o                         
   5   5  11        236.08        181.07        14.94 o                         
   6   5  11         49.36         42.37         9.20 o                         
  -2   6  11         10.44          5.26         6.51 o                         
  -1   6  11         60.14         54.61         7.74 o                         
   0   6  11          0.26          1.32         3.69 o                         
   1   6  11         28.08         31.55         4.54 o                         
 -11   0  12        518.64        370.79        25.65 o                         
 -10   0  12         58.14         61.34        10.68 o                         
  -9   0  12        637.80        663.70        46.24 o                         
  -8   0  12        543.49        596.92        44.24 o                         
  -7   0  12        891.67       1072.35        71.28 o                         
  -6   0  12        104.82         88.03        20.34 o                         
  -5   0  12       1511.78       1873.17       172.68 o                         
  -4   0  12        204.02        234.55        61.93 o                         
  -3   0  12       4977.12       5718.41       322.35 o                         
  -2   0  12       5196.08       6243.39       253.75 o                         
  -1   0  12        196.94        213.19        27.02 o                         
   0   0  12         44.99         33.46        10.22 o                         
   1   0  12        824.70        893.59        65.19 o                         
   2   0  12       1108.20       1044.95        78.47 o                         
   3   0  12        269.72        275.46        34.28 o                         
   4   0  12        716.06        619.13        59.93 o                         
   5   0  12        297.22        394.91        59.05 o                         
   6   0  12       6083.47       9571.46       760.91 o                         
   7   0  12       1045.91       1258.09       136.03 o                         
   8   0  12        130.32        152.08        24.14 o                         
   9   0  12        127.78         99.16        16.24 o                         
  10   0  12          1.27          2.12         3.44 o                         
 -10   1  12         57.63         45.94         6.51 o                         
  -9   1  12        639.95        738.12        41.26 o                         
  -8   1  12         86.18         91.40         8.89 o                         
  -7   1  12        882.23       1022.12        48.10 o                         
  -6   1  12        137.39        139.35        11.74 o                         
  -5   1  12        117.94         92.63        13.96 o                         
  -4   1  12         98.61         86.19         9.58 o                         
  -3   1  12         16.81          8.54         4.85 o                         
  -2   1  12         21.05         16.70         5.28 o                         
  -1   1  12       2497.30       2774.95        96.58 o                         
   0   1  12       3578.85       3749.09       153.30 o                         
   1   1  12         36.76         29.17         7.39 o                         
   2   1  12         15.68         21.17         5.66 o                         
   3   1  12         50.46         48.98         7.10 o                         
   4   1  12        272.15        226.53        18.62 o                         
   5   1  12        440.78        499.98        67.55 o                         
   6   1  12        452.80        513.82        65.98 o                         
   7   1  12         19.79         15.85         7.17 o                         
   8   1  12        226.57        221.93        23.65 o                         
   9   1  12         86.53         89.83        15.24 o                         
  10   1  12          4.49          4.06         4.08 o                         
 -10   2  12        538.67        503.53        24.46 o                         
  -9   2  12         84.44         88.10         6.96 o                         
  -8   2  12        119.25        113.12         9.76 o                         
  -7   2  12        376.58        372.20        32.14 o                         
  -6   2  12        152.01        146.72        15.07 o                         
  -5   2  12         35.88         37.22         8.54 o                         
  -4   2  12         42.93         54.85         8.85 o                         
  -3   2  12         56.08         41.26         5.94 o                         
  -2   2  12        180.51        193.22        11.86 o                         
  -1   2  12         59.71         57.26         7.08 o                         
   0   2  12        167.83        174.69        13.63 o                         
   1   2  12         57.38         55.63         8.22 o                         
   2   2  12         23.78         20.30         5.01 o                         
   3   2  12         87.13         78.35        10.39 o                         
   4   2  12        109.44        106.30        14.21 o                         
   5   2  12          8.89         12.31         6.66 o                         
   6   2  12        202.92        226.23        21.59 o                         
   7   2  12          3.24          1.97         6.76 o                         
   8   2  12          0.92          2.65         4.84 o                         
   9   2  12         91.67         82.53        10.43 o                         
  -9   3  12         59.40         62.19         9.84 o                         
  -8   3  12         83.93         82.04        14.01 o                         
  -7   3  12       1359.96       1291.70        52.81 o                         
  -6   3  12        576.15        596.80        36.66 o                         
  -5   3  12        128.46        132.81        12.98 o                         
  -4   3  12         71.15         85.11        11.01 o                         
  -3   3  12         52.84         47.91         6.96 o                         
  -2   3  12         59.78         57.51         7.31 o                         
  -1   3  12        822.28        824.47        36.47 o                         
   0   3  12       1096.15       1216.43        51.36 o                         
   1   3  12        276.63        270.45        21.75 o                         
   2   3  12        571.52        599.79        37.02 o                         
   3   3  12         26.77         27.02        10.51 o                         
   4   3  12          5.75          2.15         7.36 o                         
   5   3  12          9.35          6.85         7.34 o                         
   6   3  12        147.51        139.93        14.09 o                         
   7   3  12         77.59         92.62        10.16 o                         
   8   3  12         28.12         30.67         8.81 o                         
  -8   4  12        363.82        320.07        24.85 o                         
  -7   4  12         88.26         77.54        10.79 o                         
  -6   4  12         47.98         38.90         6.25 o                         
  -5   4  12        118.16        116.69        11.85 o                         
  -4   4  12        133.38        151.08        15.45 o                         
  -3   4  12        154.95        161.03        16.28 o                         
  -2   4  12       1547.18       1857.23       122.42 o                         
  -1   4  12         38.55         40.86        10.12 o                         
   0   4  12        576.72        689.24        68.85 o                         
   1   4  12        575.77        688.24        41.50 o                         
   2   4  12        119.10        122.56        22.03 o                         
   3   4  12          0.34         -5.04         5.05 o                         
   4   4  12        180.90        158.76        17.46 o                         
   5   4  12         19.84         16.95         9.09 o                         
   6   4  12        143.42        152.19        18.61 o                         
   7   4  12        326.54        321.32        32.80 o                         
  -5   5  12         17.37         17.41        12.95 o                         
  -4   5  12         51.02         53.32         9.04 o                         
  -3   5  12          8.50         15.05         6.43 o                         
  -2   5  12         32.31         42.01        18.15 o                         
  -1   5  12        377.64        481.04        27.84 o                         
   0   5  12        202.18        211.46        18.60 o                         
   1   5  12        159.48        160.71        12.74 o                         
   2   5  12          3.58          1.13         4.97 o                         
   3   5  12         37.99         40.02         8.46 o                         
   4   5  12          0.52         -1.35         3.61 o                         
   5   5  12        139.52         99.31        11.40 o                         
 -10   1  13         27.62         23.12         4.96 o                         
  -9   1  13        140.96        162.70        13.79 o                         
  -8   1  13         12.63         19.39         5.29 o                         
  -7   1  13         29.28         38.96         6.79 o                         
  -6   1  13        618.38        699.05        37.48 o                         
  -5   1  13        981.98       1047.55        82.28 o                         
  -4   1  13        457.08        424.39        26.00 o                         
  -3   1  13          0.09         -3.96         6.90 o                         
  -2   1  13          7.98          7.25         4.36 o                         
  -1   1  13          8.13         15.26         5.52 o                         
   0   1  13        157.40        148.96        12.84 o                         
   1   1  13        444.23        448.53        61.61 o                         
   2   1  13         52.19         47.41         9.43 o                         
   3   1  13        178.83        192.21        17.50 o                         
   4   1  13        600.73        645.62        40.54 o                         
   5   1  13         96.98        122.65        23.74 o                         
   6   1  13          1.34          0.28         5.94 o                         
   7   1  13          1.83          1.71         6.97 o                         
   8   1  13         35.12         31.48         8.71 o                         
   9   1  13          0.21          4.11         3.41 o                         
  -9   2  13        171.33        149.94        14.19 o                         
  -8   2  13        239.53        246.89        20.96 o                         
  -7   2  13          7.48          6.89         7.30 o                         
  -6   2  13        106.69         88.21        13.34 o                         
  -5   2  13        183.72        183.20        17.25 o                         
  -4   2  13        286.06        295.09        21.12 o                         
  -3   2  13        161.25        157.89        12.55 o                         
  -2   2  13         80.97         72.45        10.52 o                         
  -1   2  13        117.20        141.07        13.33 o                         
   0   2  13        451.00        492.28        23.10 o                         
   1   2  13        132.84        117.66        13.16 o                         
   2   2  13          0.10         -0.29         6.38 o                         
   3   2  13          1.32          0.90         4.89 o                         
   4   2  13        190.75        219.93        20.81 o                         
   5   2  13          3.80          5.82         6.24 o                         
   6   2  13          0.49         -5.46         5.46 o                         
   7   2  13         17.79         17.03        14.78 o                         
   8   2  13          2.56         -0.51         4.77 o                         
   9   2  13          3.79          3.41         2.90 o                         
  -9   3  13        335.09        289.08        22.94 o                         
  -8   3  13         64.92         57.96         8.89 o                         
  -7   3  13        193.25        186.50        18.52 o                         
  -6   3  13         66.06         56.47         9.57 o                         
  -5   3  13         15.82         11.87         6.09 o                         
  -4   3  13        154.41        190.04        18.02 o                         
  -3   3  13         39.42         38.14         7.62 o                         
  -2   3  13       1632.53       1785.02        70.35 o                         
  -1   3  13         87.22         96.01         9.23 o                         
   0   3  13         88.67         96.41        11.70 o                         
   1   3  13         30.64         26.44         6.72 o                         
   2   3  13        144.02        138.16        14.89 o                         
   3   3  13        222.59        212.09        18.39 o                         
   4   3  13        238.93        227.04        25.94 o                         
   5   3  13        387.60        495.05       121.61 o                         
   6   3  13         13.16          5.19         6.48 o                         
   7   3  13        151.49        150.12        32.69 o                         
   8   3  13         23.76         21.14         9.53 o                         
  -7   4  13         18.97         16.61         6.49 o                         
  -6   4  13          2.59          2.50         3.95 o                         
  -5   4  13         81.02         84.69        10.50 o                         
  -4   4  13        232.87        278.64        21.27 o                         
  -3   4  13          2.47          3.95         5.35 o                         
  -2   4  13          1.48          9.42         7.97 o                         
  -1   4  13        811.88        957.82        58.86 o                         
   0   4  13         63.12         62.33        11.73 o                         
   1   4  13         32.15         43.20        12.14 o                         
   2   4  13        287.33        293.54        27.53 o                         
   3   4  13         17.86         15.54         6.17 o                         
   4   4  13         63.90         63.35         9.41 o                         
   5   4  13         54.12         46.63         7.49 o                         
   6   4  13          2.85          0.79         5.45 o                         
  -4   5  13         10.63         12.18         4.47 o                         
  -3   5  13          5.16          1.49         7.05 o                         
  -2   5  13          6.30          6.55         5.10 o                         
  -1   5  13          5.19         -1.56         4.65 o                         
   0   5  13          2.95          1.19         4.40 o                         
   1   5  13        214.49        168.74        17.00 o                         
   2   5  13        120.53        106.43        17.90 o                         
   3   5  13         25.37         17.10         5.80 o                         
   4   5  13          9.97         17.93        12.02 o                         
 -10   0  14        233.91        205.85        21.71 o                         
  -9   0  14          2.29         -5.27         6.15 o                         
  -8   0  14        115.69        142.26        16.42 o                         
  -7   0  14        119.00        169.47        22.11 o                         
  -6   0  14        739.68        867.29        50.69 o                         
  -5   0  14        165.56        235.05        44.47 o                         
  -4   0  14        349.45        347.13        54.78 o                         
  -3   0  14        569.17        620.59        84.68 o                         
  -2   0  14        296.25        335.29        32.75 o                         
  -1   0  14          4.47          3.98         8.15 o                         
   0   0  14        728.79        947.54        92.71 o                         
   1   0  14       1282.84       1423.30       129.91 o                         
   2   0  14         21.93         34.12        15.11 o                         
   3   0  14        233.70        182.07        38.25 o                         
   4   0  14        175.92        217.06        42.89 o                         
   5   0  14        215.22        317.80        51.91 o                         
   6   0  14         83.82        106.26        29.71 o                         
   7   0  14          0.12         -1.66        12.82 o                         
   8   0  14          2.13          9.13        10.89 o                         
  -9   1  14        400.18        468.38        39.21 o                         
  -8   1  14         82.83         87.91         8.04 o                         
  -7   1  14         35.41         33.24        10.15 o                         
  -6   1  14         59.67         65.24         9.28 o                         
  -5   1  14          1.99          0.71         6.10 o                         
  -4   1  14        203.54        191.13        22.78 o                         
  -3   1  14          9.73         11.05        10.95 o                         
  -2   1  14          4.60          5.22         6.45 o                         
  -1   1  14        147.75        172.44        15.25 o                         
   0   1  14       1329.82       1572.05        93.41 o                         
   1   1  14          2.32          0.84         7.46 o                         
   2   1  14        229.87        266.65        97.81 o                         
   3   1  14        210.65        182.30        23.23 o                         
   4   1  14        278.16        285.58        23.73 o                         
   5   1  14        177.69        252.77        20.06 o                         
   6   1  14        278.57        369.13        38.70 o                         
   7   1  14        334.96        311.29        34.39 o                         
   8   1  14          2.84          0.24         3.76 o                         
  -9   2  14        879.28        943.96       204.43 o                         
  -8   2  14        446.19        442.88        38.80 o                         
  -7   2  14        343.91        377.50        30.62 o                         
  -6   2  14        110.04        108.81        14.83 o                         
  -5   2  14          4.05         11.35         5.38 o                         
  -4   2  14          1.03         -1.59         5.97 o                         
  -3   2  14       2615.59       2906.24       123.77 o                         
  -2   2  14       1768.17       1994.27        81.15 o                         
  -1   2  14          3.14          0.59         4.90 o                         
   0   2  14        142.12        142.66        12.13 o                         
   1   2  14        418.19        429.09        26.68 o                         
   2   2  14        212.29        212.66        17.57 o                         
   3   2  14          4.71         -3.79         6.97 o                         
   4   2  14        375.03        372.62        32.45 o                         
   5   2  14         10.32          8.02         6.10 o                         
   6   2  14        469.89        538.46        36.16 o                         
   7   2  14        264.51        244.95        18.56 o                         
   8   2  14          0.19         -0.27         3.34 o                         
  -8   3  14         31.62         26.04         6.19 o                         
  -7   3  14         92.59         78.74        12.78 o                         
  -6   3  14          3.81          1.27         6.59 o                         
  -5   3  14          4.22          4.49         5.64 o                         
  -4   3  14          5.08          4.40         5.82 o                         
  -3   3  14        120.32        131.89        12.12 o                         
  -2   3  14        227.65        248.15        15.19 o                         
  -1   3  14        381.01        424.77        30.67 o                         
   0   3  14       1191.29       1487.03        67.94 o                         
   1   3  14        174.50        197.59        14.45 o                         
   2   3  14          5.07          1.10         5.05 o                         
   3   3  14          2.65         -2.81         7.28 o                         
   4   3  14         97.87        107.22        16.63 o                         
   5   3  14         30.47         37.29         9.89 o                         
   6   3  14          8.01          0.78         5.60 o                         
   7   3  14          8.29          2.72         4.84 o                         
  -6   4  14        168.61        184.97        15.25 o                         
  -5   4  14          0.45         -0.12         4.33 o                         
  -4   4  14         49.21         55.64         8.45 o                         
  -3   4  14         23.91         24.66         8.85 o                         
  -2   4  14         15.33         18.42         7.39 o                         
  -1   4  14         33.70         41.49         9.17 o                         
   0   4  14        142.99        154.55        12.48 o                         
   1   4  14          2.65          4.76         5.39 o                         
   2   4  14         10.31          0.66         5.61 o                         
   3   4  14          2.32         -0.20         4.26 o                         
   4   4  14          0.57         -0.82         3.92 o                         
   5   4  14          5.58          3.35         3.37 o                         
  -2   5  14          0.95          0.47         4.64 o                         
  -1   5  14          8.89         10.19         4.70 o                         
   0   5  14          1.83          4.40         4.01 o                         
   1   5  14         21.36         23.11         6.57 o                         
   2   5  14         36.02         27.96        17.73 o                         
  -9   1  15         35.02         25.05         5.56 o                         
  -8   1  15          7.77          5.25         4.42 o                         
  -7   1  15        569.02        690.04        31.23 o                         
  -6   1  15        201.51        227.17        15.68 o                         
  -5   1  15        115.00        136.70        13.44 o                         
  -4   1  15        211.62        250.63        30.13 o                         
  -3   1  15        151.31        155.69        25.29 o                         
  -2   1  15        619.97        659.34        42.66 o                         
  -1   1  15        129.76        130.91        20.81 o                         
   0   1  15        220.55        230.57        21.49 o                         
   1   1  15         86.93         97.78        13.33 o                         
   2   1  15        415.56        493.47        44.68 o                         
   3   1  15        225.50        256.98        28.62 o                         
   4   1  15         65.17         79.27        14.00 o                         
   5   1  15         59.79        109.58        20.71 o                         
   6   1  15          0.28          6.98         5.66 o                         
   7   1  15        250.79        205.51        23.72 o                         
   8   1  15          1.22         -1.28         2.55 o                         
  -8   2  15         64.06         71.39        10.05 o                         
  -7   2  15          0.62         -1.93         5.62 o                         
  -6   2  15         52.47         45.59         7.69 o                         
  -5   2  15        145.36        175.74        13.51 o                         
  -4   2  15         41.78         45.89         8.38 o                         
  -3   2  15        380.27        383.35        24.89 o                         
  -2   2  15         80.46         85.04        22.38 o                         
  -1   2  15        239.65        257.22        20.25 o                         
   0   2  15         35.95         42.42         7.82 o                         
   1   2  15         31.51         33.48         6.74 o                         
   2   2  15          5.79          2.58         5.60 o                         
   3   2  15          4.06          7.44         9.04 o                         
   4   2  15         28.00         26.19        11.27 o                         
   5   2  15          5.11         12.13         6.51 o                         
   6   2  15          0.89          4.75         6.24 o                         
   7   2  15         74.68         49.40         9.54 o                         
  -7   3  15         32.44         21.35         5.84 o                         
  -6   3  15        335.36        366.05        28.16 o                         
  -5   3  15         61.85         67.64        12.26 o                         
  -4   3  15         61.44         63.95         8.53 o                         
  -3   3  15        257.68        283.64        17.66 o                         
  -2   3  15          0.33         -4.56         5.86 o                         
  -1   3  15          0.69          7.01         5.32 o                         
   0   3  15          0.94          1.20         5.73 o                         
   1   3  15        139.32        163.15        12.86 o                         
   2   3  15          0.24         -2.32         4.79 o                         
   3   3  15          9.74         11.54         5.22 o                         
   4   3  15        130.05        124.46        12.37 o                         
   5   3  15         99.97         94.98        11.58 o                         
   6   3  15        202.59        165.33        11.32 o                         
  -5   4  15         73.30         77.30        16.20 o                         
  -4   4  15          0.66         -2.98         4.61 o                         
  -3   4  15         38.69         42.82         8.65 o                         
  -2   4  15         44.73         32.30         7.49 o                         
  -1   4  15        124.84        115.04        15.79 o                         
   0   4  15          0.07          1.57         5.13 o                         
   1   4  15         95.27        121.73        12.02 o                         
   2   4  15        211.13        175.76        26.49 o                         
   3   4  15        132.08        122.02        11.68 o                         
   4   4  15          1.20         -3.47         3.47 o                         
  -8   0  16        217.56        216.12        22.06 o                         
  -7   0  16          4.31          1.62         5.45 o                         
  -6   0  16          0.36          0.12         7.52 o                         
  -5   0  16         82.88        111.45        29.16 o                         
  -4   0  16         43.25         69.12        24.56 o                         
  -3   0  16       2151.99       2636.02       234.17 o                         
  -2   0  16        413.02        462.58        40.32 o                         
  -1   0  16        349.32        445.16        52.55 o                         
   0   0  16        685.88        797.46        81.44 o                         
   1   0  16         14.17         16.61        12.26 o                         
   2   0  16         14.20         21.13        12.08 o                         
   3   0  16        431.50        590.17        93.49 o                         
   4   0  16        551.03        603.54        70.20 o                         
   5   0  16        145.24        167.60        67.52 o                         
   6   0  16        178.85        176.02        45.16 o                         
  -8   1  16         12.03          4.87        14.36 o                         
  -7   1  16        226.92        261.18        14.85 o                         
  -6   1  16         60.81         77.50         8.57 o                         
  -5   1  16        467.16        569.43        33.48 o                         
  -4   1  16         98.40        125.23        16.00 o                         
  -3   1  16         59.12         64.38        12.41 o                         
  -2   1  16          0.61          2.51         7.34 o                         
  -1   1  16        121.31        143.48        18.94 o                         
   0   1  16        264.70        309.16        30.25 o                         
   1   1  16        138.24        164.93        21.38 o                         
   2   1  16        359.97        343.51        37.71 o                         
   3   1  16         75.07         92.42        17.23 o                         
   4   1  16        110.48         99.52        19.36 o                         
   5   1  16        110.66        107.55        17.78 o                         
   6   1  16         49.13         52.34         9.44 o                         
   7   1  16          1.03          7.93         5.67 o                         
  -7   2  16         36.51         33.92         7.15 o                         
  -6   2  16         46.30         42.59         8.64 o                         
  -5   2  16          0.39         -0.68         4.60 o                         
  -4   2  16         65.95         53.94         8.40 o                         
  -3   2  16        494.78        489.36        34.56 o                         
  -2   2  16        399.18        403.83        34.88 o                         
  -1   2  16         71.64         66.37        11.02 o                         
   0   2  16        390.31        443.45        35.07 o                         
   1   2  16        176.20        180.94        13.20 o                         
   2   2  16        122.06        122.59        12.99 o                         
   3   2  16         90.04         90.62        16.02 o                         
   4   2  16         30.19         45.94        14.53 o                         
   5   2  16         10.12          2.51         4.50 o                         
   6   2  16         49.57         43.62         7.53 o                         
  -6   3  16         39.97         38.42         6.99 o                         
  -5   3  16        699.09        684.57        88.69 o                         
  -4   3  16        336.67        343.27        23.61 o                         
  -3   3  16         64.43         77.15         9.07 o                         
  -2   3  16          2.44         -3.96         6.28 o                         
  -1   3  16         13.48         11.47         5.58 o                         
   0   3  16        262.55        294.23        22.54 o                         
   1   3  16         20.29          9.65         4.50 o                         
   2   3  16        118.42        125.31        11.28 o                         
   3   3  16        203.41        209.77        16.37 o                         
   4   3  16        394.92        379.55        27.42 o                         
   5   3  16        144.28        124.22         9.25 o                         
  -3   4  16        219.85        208.42        68.45 o                         
  -2   4  16        344.41        264.62        22.87 o                         
  -1   4  16         18.39          9.71         8.43 o                         
   0   4  16        328.13        264.66        43.26 o                         
   1   4  16         20.05         14.49        17.16 o                         
   2   4  16        166.20        144.10        15.74 o                         
  -7   1  17         25.36         16.23         6.29 o                         
  -6   1  17          4.12          5.86         4.20 o                         
  -5   1  17         16.49         15.56         5.71 o                         
  -4   1  17        243.23        265.27        22.54 o                         
  -3   1  17        439.80        449.92        39.99 o                         
  -2   1  17        289.70        304.19        26.84 o                         
  -1   1  17         13.25         16.25         8.95 o                         
   0   1  17          0.11         14.54        19.06 o                         
   1   1  17          9.55         11.88         8.17 o                         
   2   1  17          4.97          5.11         7.94 o                         
   3   1  17         74.43         57.93        11.45 o                         
   4   1  17         12.35         18.27         7.78 o                         
   5   1  17         33.15         50.04        16.80 o                         
   6   1  17        142.43        130.76        20.67 o                         
  -6   2  17         49.08         48.81        25.27 o                         
  -5   2  17         10.36          9.25         6.76 o                         
  -4   2  17          5.76          0.80         8.01 o                         
  -3   2  17          6.73         -2.84         7.68 o                         
  -2   2  17         17.74         16.62         9.97 o                         
  -1   2  17        143.46        120.93        13.11 o                         
   0   2  17        115.48        103.55        11.87 o                         
   1   2  17          0.14         -1.00         6.10 o                         
   2   2  17        226.14        232.92        29.29 o                         
   3   2  17         86.80         94.51        11.72 o                         
   4   2  17          5.01          4.22         4.39 o                         
   5   2  17          5.83          5.01         2.59 o                         
  -4   3  17          2.55         -4.08         4.76 o                         
  -3   3  17          4.02         -1.14         6.61 o                         
  -2   3  17         99.50         83.92        13.68 o                         
  -1   3  17          0.57          1.71         7.41 o                         
   0   3  17        494.32        523.98        31.84 o                         
   1   3  17         24.80         21.44         4.96 o                         
   2   3  17         50.77         55.02         6.71 o                         
   3   3  17          1.51          6.05         3.45 o                         
  -6   0  18        264.64        287.87        24.24 o                         
  -5   0  18          2.90          0.05         5.32 o                         
  -4   0  18         30.19         48.84        17.66 o                         
  -3   0  18        508.74        498.69        60.15 o                         
  -2   0  18        685.85        846.16       110.29 o                         
  -1   0  18          4.72         14.73        29.46 o                         
   0   0  18         35.49         37.57        33.23 o                         
   1   0  18        223.99        235.59        42.27 o                         
   2   0  18          5.50          2.29         8.88 o                         
   3   0  18         24.34         30.27        12.24 o                         
   4   0  18        134.04        134.00        24.30 o                         
   5   0  18          0.31         -3.52         7.77 o                         
  -6   1  18        277.04        275.59        54.08 o                         
  -5   1  18        215.42        230.22        15.39 o                         
  -4   1  18        252.54        283.28        17.60 o                         
  -3   1  18        141.97        142.23        17.88 o                         
  -2   1  18          4.64         -0.85         7.19 o                         
  -1   1  18          7.46         11.19         7.13 o                         
   0   1  18         17.20         19.11        10.27 o                         
   1   1  18         16.81         15.60         9.90 o                         
   2   1  18        248.38        248.13        22.43 o                         
   3   1  18          3.86          4.08         4.93 o                         
   4   1  18        131.32        121.09        17.47 o                         
   5   1  18          8.84          0.08         4.11 o                         
  -4   2  18          0.13         -3.23         7.12 o                         
  -3   2  18        188.82        172.12        19.15 o                         
  -2   2  18        295.92        269.10        26.18 o                         
  -1   2  18        138.24        115.31        12.53 o                         
   0   2  18        164.53        151.33        13.14 o                         
   1   2  18         36.78         42.94        10.69 o                         
   2   2  18        153.33        175.73        57.86 o                         
   3   2  18        397.69        367.78        30.61 o                         
   4   2  18        297.51        286.95        34.18 o                         
  -2   3  18         23.27         14.49         9.45 o                         
  -1   3  18         29.06         22.72         8.98 o                         
   0   3  18         28.33         29.33         9.69 o                         
   1   3  18         70.12         61.28        12.02 o                         
  -4   1  19         34.93         33.23         9.70 o                         
  -3   1  19         24.80         29.90         5.46 o                         
  -2   1  19         85.73         86.69        12.66 o                         
  -1   1  19         37.13         21.72        13.95 o                         
   0   1  19        254.00        251.35        29.54 o                         
   1   1  19         83.67         71.72         9.11 o                         
   2   1  19         35.54         26.80         5.87 o                         
   3   1  19         11.87          3.46         7.62 o                         
  -2   2  19          0.36         -3.46         5.15 o                         
  -1   2  19         50.49         41.36         8.33 o                         
   0   2  19          2.93         -1.41         5.64 o                         
   1   2  19         14.92          5.22         5.59 o                         
                                                                                
