# Supplementary material for: Synthesis and structure of 5,5′-(tris­ulfane-1,3-di­yl)bis­(1,3,4-thia­diazol-2-amine)
Source: Acta Crystallogr E Crystallogr Commun. 2026 Jun 5;82(Pt 7):799–802. doi: 10.1107/S2056989026005517 (PMC13330805; doi:10.1107/S2056989026005517)
Supplement: Supplementary file 4 [file e-82-00799-Isup4.cml]

<?xml version="1.0" ?>
<cml>
<molecule title="5,5&#39;-(Trisulfane-1,3-diyl)bis(1,3,4-thiadiazol-2-amine)" id="m1">
  <atomArray>
    <atom id="a1" elementType="N" />
    <atom id="a2" elementType="C" />
    <atom id="a3" elementType="N" />
    <atom id="a4" elementType="N" />
    <atom id="a5" elementType="S" />
    <atom id="a6" elementType="S" />
    <atom id="a7" elementType="S" />
    <atom id="a8" elementType="N" />
    <atom id="a9" elementType="C" />
    <atom id="a10" elementType="S" />
    <atom id="a11" elementType="C" />
    <atom id="a12" elementType="N" />
    <atom id="a13" elementType="N" />
    <atom id="a14" elementType="C" />
    <atom id="a15" elementType="S" />
  </atomArray>
  <bondArray>
    <bond atomRefs2="a1 a2" order="1" />
    <bond atomRefs2="a2 a3" order="A" />
    <bond atomRefs2="a3 a4" order="A" />
    <bond atomRefs2="a4 a5" order="1" />
    <bond atomRefs2="a5 a6" order="1" />
    <bond atomRefs2="a6 a7" order="1" />
    <bond atomRefs2="a7 a8" order="1" />
    <bond atomRefs2="a8 a9" order="A" />
    <bond atomRefs2="a9 a10" order="A" />
    <bond atomRefs2="a10 a11" order="A" />
    <bond atomRefs2="a11 a12" order="1" />
    <bond atomRefs2="a11 a13" order="A" />
    <bond atomRefs2="a8 a13" order="A" />
    <bond atomRefs2="a4 a14" order="A" />
    <bond atomRefs2="a14 a15" order="A" />
    <bond atomRefs2="a2 a15" order="A" />
  </bondArray>
</molecule>
</cml>
